# Supplementary material for: Calcium-Related Genes Predicting Outcomes and Serving as Therapeutic Targets in Endometrial Cancer
Source: Cells. 2022 Oct 8;11(19):3156. doi: 10.3390/cells11193156 (PMC9563405; doi:10.3390/cells11193156)
Supplement: Supplementary file 1 [file cells-11-03156-s001.zip]

Archive with 2 entries (2 files):
- cells-1929514-supplementary.pdf
- cells-1929514-supplementary.xlsx
