# Supplementary material for: Calcium-Related Genes Predicting Outcomes and Serving as Therapeutic Targets in Endometrial Cancer
Source: Cells. 2022 Oct 8;11(19):3156. doi: 10.3390/cells11193156 (PMC9563405; doi:10.3390/cells11193156)
Supplement: Supplementary file 1 [file cells-11-03156-s001.zip › cells-1929514-supplementary.xlsx]

## Sheet: Supplementary Table S1
Supplementary Table S1: Calcium-related genes with relevance scores of 8 from the GeneCards database
Calcium-related genes
CACNA1C
ORAI1
CACNA1A
CACNA1B
RYR2
CACNA1D
TRPV6
CACNB2
CACNA1S
CAMK2G
CACNA1E
ANKH
CACNA1H
CACNA1G
KCNMA1
CACNA1F
CACNA2D1
RYR1
CACNB1
S100B
CACNA1I
CACNB3
PTH
CACNB4
CACNA2D2
KCNN4
CAMK2A
CIB1
NCS1
MICU1
S100A6
STIM1
CACNG1
CACNA2D3
S100A4
S100A9
KCNN3
SLC26A1
CABP1
VDR
S100A8
FGF23
S100A1
MCU
KCNN1
S100G
OTULIN
CACNA2D4
KCNMB1
CACNG2
LOC100130744
SLC8A1
GNA11
CAMKK2
PRKAR1A
CALM1
MICU2
CAMK4
CAMK1
CAMK2D
ORAI2
KCNMB4
CACNG4
ADCY10
ORAI3
CAMK2B
AGXT
TNFRSF11B
ATP2A2
KCNN2
S100A12
S100P
CACNG6
CACNG7
GNAS
KCNMB3
CACNG8
CACNG3
S100A7
CACNG5
GCM2
CAMLG
S100A11
CABYR
CANT1
KCNMB2
S100A10
ATP2B1
S100A2
CIB2
KL
HRC
BGLAP
ITPR1
S100A13
GRHPR
CAMKK1
CALHM1
EGF
MEN1
S100A3
ATP2A1
CASK
ATP2A3
SLC8B1
SLC34A1
ALB
PLA2G6
SLC24A3
ENPP1
CAMK1D
CALCA
RYR3
CRACR2A
NECAB1
S100A16
CALB1
SPP1
ATP2B4
S100A14
NECAB2
PLA2G4A
KCNQ1
TRPV5
S100A5
CAMK1G
MICU3
S100Z
CYP24A1
PDCD6
CABP5
SLC8A3
SLC34A3
SMOC1
CARF
TACSTD2
S100A7A
CASQ1
PDGFRB
SCGN
AP2S1
TRPC1
CCBE1
CDC73
CLDN16
SLC24A1
GALNT3
CABP4
MCUB
CYP27B1
CABP2
CLCN5
MCUR1
ALPL
CALM3
SRI
CALM2
CHERP
HSPG2
CADPS
SLC24A2
HPCA
KCNH2
CCAL1
CADPS2
ATP2B2
CABS1
NECAB3
SMOC2
SLC8A2
CRACR2B
CIB4
SLC20A2
CALCOCO1
CALB2
TRPC6
CIB3
TRPC4
FAM20A
RASGRP2
CARHSP1
CAPNS1
CAMK2N2
KCNU1
STX1A
SLC34A2
SLC24A4
CLDN19
CALR
MAPK1
CABP7
EFCAB9
ATP2C1
UMOD
CALHM2
RCVRN
RRAD
TRPC3
PTK2B
CACFD1
CASQ2
SARAF
C2CD5
ATP2B3
ACE
DSP
PTH1R
CLCA1
CDH1
TRPC5
PTHLH
ANO1
ANXA6
SYT1
RASGRP1
SLC12A3
EFCAB11
EDN1
CAB39
NOS3
CAMK2N1
LRP2
GCA
EFCAB7
PRKCA
CALHM3
SLC24A5
CAPN2
LOC108663985
CABCOCO1
EFCAB6
REN
DSPP
EFCAB14
ANXA5
EFCAB2
KRIT1
S100A7L2
CHP1
EFCAB5
PVALB
EFCAB10
PDGFB
PHEX
EFCAB12
CAPN1
HOGA1
EFCAB3
SLC25A13
C2CD4B
ITPR3
CLCA2
TRPM4
TRPM7
NR1I3
C2CD4A
KNG1
SCN5A
PLN
CAB39L
EFCAB13
CYP3A4
TRPM6
CD36
ITPR2
ANXA2
JAM2
SLC25A12
CALCOCO2
FBN1
FXYD2
XPR1
CXADR
CREB1
EFCAB8
C2CD4C
AMBP
PKP2
SLC25A24
INS
PNPLA8
PKD2
HPCAL1
PLCG1
CALHM6
TRPV1
CLCNKB
TNF
CYP2R1
ANXA1
RCN2
PKD2L1
CAPN3
FOS
C2CD4D
NOX5
ABCC6
GRM1
TRPM2
PSEN1
GUCA1A
LOC106736470
SDF4
CRP
CALHM4
CALHM5
ELN
KCNQ1-AS1
RET
C2CD6
MYORG
TANGO2
KCNJ5
TPCN2
BSND
CFTR
C2CD2
CPNE1
SYT2
GSN
ASPH
TRPC7
STIM2
SPARC
TRPV4
RCN1
CAST
IL6
KCNIP3
CDH2
S100A7P2
TNNC1
PKD1
CSN1S1
CLCA4
VSNL1
TMEM37
LBR
PLA2G4C
DMD
NOS1
MGP
CCND1
AIRE
PRKCE
CABYRP1
DNAH8
TNFSF11
CPNE6
S100A7P1
ALPP
SLC25A23
CETN2
CDH23
ADCY8
MAPK3
MAPK10
ANXA11
PLA2G2A
PRKCB
CDKN3
GRIN2A
FKBP1A
OXT
RGN
F9
CAV1
SLC25A25
CASKP1
PPP3CA
CATSPER1
EEF2K
F2
ATP2C2
TPCN1
F10
CCL2
GNAQ
GRIN1
TP53
TGM2
MYLK
HDAC4
AIF1
BEST1
GRIN2B
PPEF1
DOC2B
NAGLU
IGF1
PIK3C2A
GATA3

## Sheet: Supplementray TableS2
Supplementary Table S2: Calcium-related DEGs of endometrial cancer.
Genes	logFC
ADCY8	-2.81851
ALPL	2.06072
ALPP	2.62616
AMBP	2.05875
ANXA2	1.05024
ANXA6	-1.55318
AP2S1	1.52939
ATP2A1	1.16355
ATP2B4	-1.36403
ATP2C2	1.9344
BEST1	-1.58856
C2CD4A	3.20971
C2CD4C	-2.54614
C2CD4D	1.56255
CAB39L	-1.77977
CABCOCO1	-1.29158
CABP1	-1.44764
CABP7	1.52297
CABYR	1.65644
CACFD1	1.03968
CACNA1C	-2.81697
CACNA1D	-1.16477
CACNA1G	-2.99445
CACNA1H	-4.01919
CACNA1I	1.20043
CACNA1S	1.71665
CACNA2D1	-3.75846
CACNB2	-3.32782
CACNB4	-1.13613
CACNG8	-1.44895
CADPS2	-1.10297
CALB1	1.53001
CALCA	2.88336
CALCOCO1	-1.44861
CALCOCO2	-1.12831
CALHM2	-2.42789
CALHM3	1.38034
CALHM5	-2.03932
CALR	1.41578
CAMK1	-1.35395
CAMK2A	-4.79726
CAMK2B	1.1176
CAMK2N2	1.56123
CAPN3	-1.09904
CARF	-1.10712
CASQ1	-1.17884
CASQ2	-4.36061
CAV1	-3.32188
CCBE1	-5.09497
CD36	-2.33098
CDH1	2.96954
CDH2	-1.03519
CDH23	-2.15317
CDKN3	3.23431
CIB1	1.13052
CLCA2	2.10058
CLCA4	2.08102
CLDN19	1.72172
CRACR2B	2.37587
CXADR	1.78442
CYP27B1	1.94166
DMD	-3.19336
DNAH8	1.01116
DSP	2.40937
EFCAB5	1.03479
EFCAB8	1.43797
ELN	-1.29106
ENPP1	-2.51471
F10	-3.82092
F2	1.22944
FBN1	-2.26367
FOS	-2.76808
FXYD2	-1.21519
GALNT3	1.5948
GRIN1	2.88752
GRIN2A	-3.39413
GRIN2B	1.6343
GSN	-2.05135
GUCA1A	1.12463
HPCA	-1.59812
HRC	-2.14769
IGF1	-1.27443
ITPR1	-2.97353
ITPR3	1.44797
JAM2	-3.38376
KCNH2	-2.414
KCNIP3	-1.55743
KCNMA1	-3.72335
KCNMB1	-4.21442
KCNMB2	-2.66562
KCNN1	1.42667
KCNN2	-1.33876
KCNN3	-2.15791
KCNN4	1.31907
KCNU1	1.13053
KL	-2.4033
LRP2	2.4532
MAPK10	-2.7641
MGP	-2.34868
MICU3	-3.01786
MYLK	-4.30749
NCS1	-1.32311
NECAB1	-4.46876
NOS1	-1.56031
PDGFRB	-1.81196
PHEX	-1.10172
PKD1	-1.30728
PKD2	-2.15285
PKD2L1	2.10922
PLA2G2A	-1.96089
PLA2G4C	-1.71376
PLN	-6.0236
PRKCA	-1.95023
PRKCB	-1.74661
PTH1R	-2.77178
RASGRP2	-2.18053
RCVRN	-1.20981
RGN	-3.1666
RRAD	-1.88232
RYR2	-1.8147
RYR3	-3.70906
S100A1	1.05261
S100A11	2.22493
S100A14	1.9652
S100A2	3.80842
S100A3	1.00927
S100A7	3.25069
S100A8	2.61635
S100A9	3.10015
S100P	3.60781
SCGN	1.33437
SCN5A	-1.04269
SLC12A3	2.28802
SLC24A2	-1.67497
SLC24A3	-3.98669
SLC25A13	1.12758
SLC25A25	-1.86694
SLC34A2	2.54918
SLC8A1	-2.34456
SLC8A2	-3.50562
SLC8A3	-1.05285
SMOC1	-1.42285
SMOC2	-3.31194
SPP1	3.34793
SYT1	-2.49428
TACSTD2	2.91596
TGM2	-2.26705
TNF	1.64491
TNFSF11	2.8432
TNNC1	2.35162
TRPC1	-3.43234
TRPC3	-1.79375
TRPC4	-3.14958
TRPC6	-1.86644
TRPM2	2.62477
TRPM4	1.51809
TRPV4	1.77478
VDR	2.10749

## Sheet: Supplementary TableS3
Supplementary Table S3: GO analysis of 158 calcium-related DEGs.
Ontology	ID	Description	GeneRatio	BgRatio	pvalue	p.adjust	qvalue	geneID	Count	zscore
BP	GO:0006816	calcium ion transport	65/151	434/18670	3.67e-66	1.12e-62	7.57e-63	ANXA2/ANXA6/ATP2A1/ATP2B4/ATP2C2/BEST1/CACNA1C/CACNA1D/CACNA1G/CACNA1H/CACNA1I/CACNA1S/CACNA2D1/CACNB2/CACNB4/CACNG8/CAMK2A/CAMK2B/CAPN3/CASQ1/CASQ2/CAV1/CDH23/CRACR2B/CYP27B1/DMD/F2/GRIN1/GRIN2A/GRIN2B/HPCA/HRC/ITPR1/ITPR3/KCNN4/MICU3/MYLK/NCS1/NOS1/PDGFRB/PKD1/PKD2/PKD2L1/PLN/PRKCB/RCVRN/RGN/RRAD/RYR2/RYR3/S100A1/SLC24A2/SLC24A3/SLC25A25/SLC8A1/SLC8A2/SLC8A3/TRPC1/TRPC3/TRPC4/TRPC6/TRPM2/TRPM4/…	65	-3.34894
BP	GO:0070838	divalent metal ion transport	65/151	483/18670	5.23e-63	8.00e-60	5.40e-60	ANXA2/ANXA6/ATP2A1/ATP2B4/ATP2C2/BEST1/CACNA1C/CACNA1D/CACNA1G/CACNA1H/CACNA1I/CACNA1S/CACNA2D1/CACNB2/CACNB4/CACNG8/CAMK2A/CAMK2B/CAPN3/CASQ1/CASQ2/CAV1/CDH23/CRACR2B/CYP27B1/DMD/F2/GRIN1/GRIN2A/GRIN2B/HPCA/HRC/ITPR1/ITPR3/KCNN4/MICU3/MYLK/NCS1/NOS1/PDGFRB/PKD1/PKD2/PKD2L1/PLN/PRKCB/RCVRN/RGN/RRAD/RYR2/RYR3/S100A1/SLC24A2/SLC24A3/SLC25A25/SLC8A1/SLC8A2/SLC8A3/TRPC1/TRPC3/TRPC4/TRPC6/TRPM2/TRPM4/…	65	-3.34894
BP	GO:0072511	divalent inorganic cation transport	65/151	489/18670	1.20e-62	1.23e-59	8.27e-60	ANXA2/ANXA6/ATP2A1/ATP2B4/ATP2C2/BEST1/CACNA1C/CACNA1D/CACNA1G/CACNA1H/CACNA1I/CACNA1S/CACNA2D1/CACNB2/CACNB4/CACNG8/CAMK2A/CAMK2B/CAPN3/CASQ1/CASQ2/CAV1/CDH23/CRACR2B/CYP27B1/DMD/F2/GRIN1/GRIN2A/GRIN2B/HPCA/HRC/ITPR1/ITPR3/KCNN4/MICU3/MYLK/NCS1/NOS1/PDGFRB/PKD1/PKD2/PKD2L1/PLN/PRKCB/RCVRN/RGN/RRAD/RYR2/RYR3/S100A1/SLC24A2/SLC24A3/SLC25A25/SLC8A1/SLC8A2/SLC8A3/TRPC1/TRPC3/TRPC4/TRPC6/TRPM2/TRPM4/…	65	-3.34894
BP	GO:0070588	calcium ion transmembrane transport	52/151	315/18670	2.31e-54	1.77e-51	1.19e-51	ANXA2/ANXA6/ATP2A1/ATP2B4/ATP2C2/CACNA1C/CACNA1D/CACNA1G/CACNA1H/CACNA1I/CACNA1S/CACNA2D1/CACNB2/CACNB4/CACNG8/CAPN3/CASQ1/CASQ2/DMD/F2/GRIN1/GRIN2A/GRIN2B/HPCA/HRC/ITPR1/ITPR3/MICU3/NCS1/NOS1/PKD1/PKD2/PKD2L1/PLN/RGN/RRAD/RYR2/RYR3/S100A1/SLC24A2/SLC24A3/SLC25A25/SLC8A1/SLC8A2/SLC8A3/TRPC1/TRPC3/TRPC4/TRPC6/TRPM2/TRPM4/TRPV4	52	-3.3282
BP	GO:0055074	calcium ion homeostasis	56/151	471/18670	1.64e-50	1.00e-47	6.78e-48	ADCY8/ANXA2/ANXA6/ATP2A1/ATP2B4/ATP2C2/CACNA1C/CACNA1D/CACNA2D1/CACNB2/CALB1/CALCA/CALR/CAPN3/CASQ1/CASQ2/CAV1/CD36/CDH23/CYP27B1/DMD/F2/GRIN1/GRIN2A/GRIN2B/HRC/ITPR1/ITPR3/KL/NCS1/NOS1/PKD1/PKD2/PLN/PRKCB/PTH1R/RGN/RYR2/RYR3/S100A14/SCGN/SLC24A2/SLC24A3/SLC8A1/SLC8A2/SLC8A3/TGM2/TNFSF11/TRPC1/TRPC3/TRPC4/TRPC6/TRPM2/TRPM4/TRPV4/VDR	56	-2.67261
CC	GO:0034703	cation channel complex	34/155	220/19717	1.90e-34	5.86e-32	3.61e-32	ATP2A1/CACNA1C/CACNA1D/CACNA1G/CACNA1H/CACNA1I/CACNA1S/CACNA2D1/CACNB2/CACNB4/CACNG8/CASQ2/GRIN1/GRIN2A/GRIN2B/KCNH2/KCNIP3/KCNMA1/KCNMB1/KCNMB2/KCNN1/KCNN4/NOS1/PKD1/PKD2/PKD2L1/RYR2/RYR3/SCN5A/TRPC1/TRPC3/TRPC4/TRPC6/TRPM4	34	-2.74398
CC	GO:1902495	transmembrane transporter complex	37/155	324/19717	1.60e-32	2.47e-30	1.52e-30	ATP2A1/BEST1/CACNA1C/CACNA1D/CACNA1G/CACNA1H/CACNA1I/CACNA1S/CACNA2D1/CACNB2/CACNB4/CACNG8/CASQ2/FXYD2/GRIN1/GRIN2A/GRIN2B/KCNH2/KCNIP3/KCNMA1/KCNMB1/KCNMB2/KCNN1/KCNN4/NOS1/PKD1/PKD2/PKD2L1/PLN/RYR2/RYR3/SCN5A/TRPC1/TRPC3/TRPC4/TRPC6/TRPM4	37	-3.12358
CC	GO:1990351	transporter complex	37/155	332/19717	3.97e-32	4.08e-30	2.52e-30	ATP2A1/BEST1/CACNA1C/CACNA1D/CACNA1G/CACNA1H/CACNA1I/CACNA1S/CACNA2D1/CACNB2/CACNB4/CACNG8/CASQ2/FXYD2/GRIN1/GRIN2A/GRIN2B/KCNH2/KCNIP3/KCNMA1/KCNMB1/KCNMB2/KCNN1/KCNN4/NOS1/PKD1/PKD2/PKD2L1/PLN/RYR2/RYR3/SCN5A/TRPC1/TRPC3/TRPC4/TRPC6/TRPM4	37	-3.12358
CC	GO:0034702	ion channel complex	35/155	301/19717	5.01e-31	3.87e-29	2.39e-29	ATP2A1/BEST1/CACNA1C/CACNA1D/CACNA1G/CACNA1H/CACNA1I/CACNA1S/CACNA2D1/CACNB2/CACNB4/CACNG8/CASQ2/GRIN1/GRIN2A/GRIN2B/KCNH2/KCNIP3/KCNMA1/KCNMB1/KCNMB2/KCNN1/KCNN4/NOS1/PKD1/PKD2/PKD2L1/RYR2/RYR3/SCN5A/TRPC1/TRPC3/TRPC4/TRPC6/TRPM4	35	-2.87352
CC	GO:0034704	calcium channel complex	18/155	66/19717	2.37e-23	1.46e-21	9.02e-22	ATP2A1/CACNA1C/CACNA1D/CACNA1G/CACNA1H/CACNA1I/CACNA1S/CACNA2D1/CACNB2/CACNB4/CACNG8/CASQ2/NOS1/PKD1/PKD2L1/RYR2/RYR3/TRPC4	18	-2.35702
MF	GO:0015085	calcium ion transmembrane transporter activity	38/153	139/17697	2.78e-47	1.11e-44	7.63e-45	ANXA2/ANXA6/ATP2A1/ATP2B4/ATP2C2/CACNA1C/CACNA1D/CACNA1G/CACNA1H/CACNA1I/CACNA1S/CACNA2D1/CACNB2/CACNB4/CACNG8/GRIN1/GRIN2A/GRIN2B/ITPR1/ITPR3/NCS1/PKD1/PKD2/PKD2L1/RYR2/RYR3/SLC24A2/SLC24A3/SLC8A1/SLC8A2/SLC8A3/TRPC1/TRPC3/TRPC4/TRPC6/TRPM2/TRPM4/TRPV4	38	-2.2711
MF	GO:0046873	metal ion transmembrane transporter activity	52/153	438/17697	3.95e-45	7.89e-43	5.42e-43	ANXA2/ANXA6/ATP2A1/ATP2B4/ATP2C2/CACNA1C/CACNA1D/CACNA1G/CACNA1H/CACNA1I/CACNA1S/CACNA2D1/CACNB2/CACNB4/CACNG8/FXYD2/GRIN1/GRIN2A/GRIN2B/ITPR1/ITPR3/KCNH2/KCNIP3/KCNMA1/KCNMB1/KCNMB2/KCNN1/KCNN2/KCNN3/KCNN4/KCNU1/NCS1/PKD1/PKD2/PKD2L1/RYR2/RYR3/SCN5A/SLC12A3/SLC24A2/SLC24A3/SLC34A2/SLC8A1/SLC8A2/SLC8A3/TRPC1/TRPC3/TRPC4/TRPC6/TRPM2/TRPM4/TRPV4	52	-2.49615
MF	GO:0005261	cation channel activity	43/153	319/17697	2.09e-39	2.79e-37	1.92e-37	ANXA2/ANXA6/CACNA1C/CACNA1D/CACNA1G/CACNA1H/CACNA1I/CACNA1S/CACNA2D1/CACNB2/CACNB4/CACNG8/GRIN1/GRIN2A/GRIN2B/ITPR1/ITPR3/KCNH2/KCNIP3/KCNMA1/KCNMB1/KCNMB2/KCNN1/KCNN2/KCNN3/KCNN4/KCNU1/NCS1/PKD1/PKD2/PKD2L1/RYR2/RYR3/SCN5A/SLC24A2/SLC24A3/TRPC1/TRPC3/TRPC4/TRPC6/TRPM2/TRPM4/TRPV4	43	-2.59248
MF	GO:0005262	calcium channel activity	32/153	123/17697	5.53e-39	5.53e-37	3.80e-37	ANXA2/ANXA6/CACNA1C/CACNA1D/CACNA1G/CACNA1H/CACNA1I/CACNA1S/CACNA2D1/CACNB2/CACNB4/CACNG8/GRIN1/GRIN2A/GRIN2B/ITPR1/ITPR3/NCS1/PKD1/PKD2/PKD2L1/RYR2/RYR3/SLC24A2/SLC24A3/TRPC1/TRPC3/TRPC4/TRPC6/TRPM2/TRPM4/TRPV4	32	-2.12132
MF	GO:0005216	ion channel activity	46/153	416/17697	3.06e-38	2.45e-36	1.68e-36	ANXA2/ANXA6/BEST1/CACNA1C/CACNA1D/CACNA1G/CACNA1H/CACNA1I/CACNA1S/CACNA2D1/CACNB2/CACNB4/CACNG8/CLCA2/CLCA4/GRIN1/GRIN2A/GRIN2B/ITPR1/ITPR3/KCNH2/KCNIP3/KCNMA1/KCNMB1/KCNMB2/KCNN1/KCNN2/KCNN3/KCNN4/KCNU1/NCS1/PKD1/PKD2/PKD2L1/RYR2/RYR3/SCN5A/SLC24A2/SLC24A3/TRPC1/TRPC3/TRPC4/TRPC6/TRPM2/TRPM4/TRPV4	46	-2.35907

## Sheet: Supplementary TableS4
Supplementary Table S4: Multivariate analysis of 4 calcium-related DEGs.
id	coef	HR	HR.95L	HR.95H	pvalue
CACNA2D1	0.250387	1.28452	1.0384	1.58898	0.0210465
SLC8A1	0.296379	1.34498	1.05475	1.71507	0.0168587
TRPM4	-0.047394	0.953712	0.921516	0.987032	0.00683227
CCL2	0.0134621	1.01355	1.00607	1.02109	0.000371833

## Sheet: Supplementary TableS5
Supplementary Table S5 Univariate and multivariate Cox regression analyses of the association between clinicopathological factors (including the risk signature) and OS of patients in the TCGA-train dataset
Characteristics	Total(N)	Univariate analysis			Multivariate analysis
		Hazard ratio (95% CI)	P value		Hazard ratio (95% CI)	P value
riskScore	269	1.043 (1.026-1.061)	<0.001		1.036 (1.017-1.054)	<0.001
Age	269	1.621 (0.815-3.225)	0.169
histological_type	269	2.956 (1.621-5.390)	<0.001		1.807 (0.922-3.541)	0.085
Stage	269	5.812 (3.030-11.148)	<0.001		4.527 (2.302-8.902)	<0.001
Grade	269	2.410 (1.212-4.789)	0.012		1.483 (0.695-3.168)	0.308

## Sheet: Supplementray TableS6
Supplementary Table S6 Univariate and multivariate Cox regression analyses of the association between clinicopathological factors (including the risk signature) and OS of patients in the TCGA-test dataset
Characteristics	Total(N)	Univariate analysis			Multivariate analysis
		Hazard ratio (95% CI)	P value		Hazard ratio (95% CI)	P value
riskScore	268	1.227 (1.123-1.341)	<0.001		1.146 (1.023-1.283)	0.018
Age	268	1.863 (0.974-3.566)	0.06		1.439 (0.724-2.859)	0.299
histological_type	268	3.094 (1.701-5.629)	<0.001		1.461 (0.694-3.076)	0.318
Stage	268	3.301 (1.819-5.990)	<0.001		2.542 (1.357-4.762)	0.004
Grade	268	2.287 (1.155-4.530)	0.018		1.258 (0.584-2.709)	0.557

## Sheet: Supplementary TableS7
Supplementary Table S7 Univariate and multivariate Cox regression analyses of the association between clinicopathological factors (including the risk signature) and OS of patients in the TCGA-total dataset
Characteristics	Total(N)	Univariate analysis			Multivariate analysis
		Hazard ratio (95% CI)	P value		Hazard ratio (95% CI)	P value
RiskScore	537	2.279 (1.803-2.881)	<0.001		1.799 (1.351-2.395)	<0.001
Age	537	1.747 (1.091-2.799)	0.02		1.544 (0.936-2.547)	0.089
histological_type	537	2.970 (1.945-4.535)	<0.001		1.081 (0.647-1.808)	0.766
Stage	537	0.244 (0.160-0.374)	<0.001		0.324 (0.206-0.510)	<0.001
Grade	537	2.355 (1.451-3.822)	<0.001		1.062 (0.613-1.841)	0.829

## Sheet: Supplementary TableS8
Supplementary Table S8 DEGs between high-risk and low-risk groups in TCGA-total set.
row.names(tT)	logFC	P.Value	adj.P.Val
TRPM4	-1.79024	1.91665e-97	3.72711e-93
VMAC	-1.26186	5.96805e-54	5.80274e-50
SPDEF	-3.58442	2.15837e-53	1.39906e-49
KIAA1324	-4.14717	7.44633e-51	3.62004e-47
LRRC26	-3.4705	2.07986e-46	8.08901e-43
SERINC2	-1.51302	1.0783e-45	3.49475e-42
PLPP2	-1.74453	2.80039e-45	7.77949e-42
MLPH	-2.43584	1.77374e-42	4.31151e-39
TFF3	-4.20035	4.55483e-42	9.84147e-39
GRIN1	-2.38746	5.23084e-42	1.01719e-38
CAPS	-2.31462	6.13011e-41	1.08369e-37
SGSM3	-0.667655	2.98665e-40	4.83987e-37
TJP3	-1.37572	8.63276e-40	1.29133e-36
CPVL	1.7556	1.37325e-39	1.90744e-36
GLYATL2	-3.90594	2.76952e-39	3.5904e-36
AC114494.1	-1.54291	7.9877e-39	9.70805e-36
C9orf152	-2.58733	4.58106e-38	5.24019e-35
PIGR	-3.98504	8.93818e-38	9.65622e-35
CITED4	-1.46936	5.05411e-37	5.17274e-34
KDM4B	-0.699854	2.21798e-36	2.15654e-33
UCHL1	3.00323	2.71501e-35	2.5141e-32
CREB3L4	-1.14389	4.62118e-35	4.0847e-32
NPDC1	-1.29006	5.07045e-35	4.28696e-32
CREB3L1	-2.28675	6.37357e-35	5.16419e-32
IL20RA	-2.10717	4.94821e-34	3.84892e-31
FAM110B	1.87073	1.8125e-33	1.3096e-30
L1CAM	3.06912	1.81833e-33	1.3096e-30
SLC25A35	-1.8599	2.44149e-33	1.69561e-30
TRIM3	-0.879386	2.89642e-33	1.9422e-30
B4GALNT3	-1.36899	3.11795e-33	2.02105e-30
ATP2C2	-1.8597	4.43927e-33	2.78471e-30
CYB561	-0.70177	6.41995e-33	3.90132e-30
SLC5A1	-2.94818	1.15709e-32	6.81841e-30
CRACR2B	-1.28525	1.58508e-32	9.00925e-30
SCAMP4	-0.675091	1.62154e-32	9.00925e-30
PMM1	-0.991032	1.77819e-32	9.52181e-30
SYTL1	-1.13111	1.81172e-32	9.52181e-30
SMPD3	-1.71617	8.86378e-32	4.41962e-29
PRNP	1.24515	1.28419e-31	6.24308e-29
MB21D2	1.36269	2.07755e-31	9.85369e-29
ARHGAP26	-1.14122	2.40884e-31	1.10576e-28
NFIC	-0.848608	2.44511e-31	1.10576e-28
C4BPB	-2.57628	2.83695e-31	1.20817e-28
NWD1	-2.14063	2.86584e-31	1.20817e-28
FBXL8	-0.883798	2.88286e-31	1.20817e-28
PLEKHS1	-2.74877	2.92008e-31	1.20817e-28
ZDHHC1	-1.07507	4.59636e-31	1.86055e-28
HMG20B	-0.645554	4.68821e-31	1.86055e-28
CIB1	-0.764657	4.79264e-31	1.86395e-28
TMEM63A	-0.820028	6.91323e-31	2.63597e-28
SPATA18	-2.1296	1.01468e-30	3.79452e-28
HDHD3	-0.702088	1.94151e-30	7.12351e-28
FAAH	-0.856035	1.98426e-30	7.14554e-28
FUT6	-2.7091	6.79556e-30	2.35976e-27
STAP2	-1.09061	7.18043e-30	2.44966e-27
GMPPB	-0.624504	9.35108e-30	3.13519e-27
SMIM31	-2.71062	1.13322e-29	3.72588e-27
ZG16B	-1.95664	1.14961e-29	3.72588e-27
ANKFN1	-2.31348	1.72045e-29	5.48456e-27
HID1	-0.931243	2.22133e-29	6.9671e-27
ITM2C	1.60512	2.26397e-29	6.98814e-27
ARHGAP29	1.45153	2.3571e-29	7.16189e-27
NANS	-0.680702	3.11771e-29	9.32722e-27
NEIL1	-1.093	4.64215e-29	1.36774e-26
FBXO17	1.87205	8.20899e-29	2.38257e-26
ESR1	-1.92639	1.00522e-28	2.87463e-26
IHH	-3.69324	1.15432e-28	3.25318e-26
SPPL2B	-0.639852	2.04785e-28	5.68891e-26
PNMA3	2.704	2.47517e-28	6.77918e-26
SENP2	0.657083	2.97283e-28	8.02913e-26
RNF183	-1.762	8.54405e-28	2.24524e-25
TBC1D30	-0.878776	1.04723e-27	2.71525e-25
DHRS7B	-0.64184	1.21018e-27	3.09647e-25
ARFGEF3	-1.13714	1.23426e-27	3.11707e-25
SRD5A3	-1.03361	1.54838e-27	3.86024e-25
PTX3	1.92588	1.64916e-27	4.05943e-25
KCNK6	-1.2463	2.59509e-27	6.30802e-25
PLEKHG7	-1.9379	2.67524e-27	6.42255e-25
PKIA	2.07633	3.39555e-27	8.05241e-25
GALNT10	-0.978324	4.23639e-27	9.92541e-25
PLA2G10	-1.67831	4.33196e-27	1.00285e-24
PNOC	2.78074	4.78793e-27	1.09537e-24
ABCA7	-1.02581	4.94649e-27	1.11848e-24
HGD	-2.06288	6.84571e-27	1.51275e-24
PFDN4	0.819194	7.38827e-27	1.59684e-24
PBX2	0.609285	7.39049e-27	1.59684e-24
ANO1	-1.64438	8.13028e-27	1.73738e-24
LRP5L	-0.916856	9.63775e-27	2.03713e-24
SIDT1	-1.68234	1.05338e-26	2.20259e-24
RNF182	2.33608	1.06875e-26	2.21095e-24
CEACAM1	-1.52288	1.22725e-26	2.51211e-24
FAM49B	0.787399	1.49495e-26	2.96641e-24
ERICH3	-2.81949	1.88383e-26	3.7003e-24
C5AR2	-1.75821	2.24318e-26	4.36208e-24
CLDN6	3.66838	2.47272e-26	4.76084e-24
LENG9	-0.936406	2.87211e-26	5.47558e-24
SLC16A1	1.33305	2.96843e-26	5.60428e-24
DECR2	-0.742274	4.10068e-26	7.66748e-24
FUT3	-2.01335	4.46928e-26	8.27711e-24
IDNK	-0.852587	5.4592e-26	9.98648e-24
CDC25B	0.884337	5.49498e-26	9.98648e-24
P2RX4	-0.699525	5.82162e-26	1.0386e-23
SCGB2A2	-3.16312	6.62035e-26	1.17036e-23
PEX11G	-0.900728	7.29567e-26	1.27812e-23
SRARP	-3.03927	1.02315e-25	1.73011e-23
KIRREL1	1.03958	1.3116e-25	2.19874e-23
SRSF12	1.36607	1.50587e-25	2.50283e-23
FAM174B	-1.02786	1.55706e-25	2.54442e-23
SCGB2A1	-2.71413	1.6082e-25	2.60609e-23
UST	1.50832	2.1339e-25	3.4294e-23
C4BPA	-3.06716	2.18696e-25	3.48587e-23
TMC5	-1.77501	2.44411e-25	3.86408e-23
B4GALT1	-1.06982	2.51139e-25	3.93843e-23
HERC5	1.41347	2.70954e-25	4.18172e-23
PGR	-2.59286	2.92503e-25	4.45682e-23
CMSS1	0.647743	2.93363e-25	4.45682e-23
SULT2B1	-1.81755	4.62373e-25	6.91639e-23
MANSC1	-0.893138	4.68701e-25	6.95752e-23
GCNT3	-1.88958	5.14973e-25	7.58649e-23
CCDC159	-0.820807	5.86269e-25	8.5079e-23
STXBP2	-0.590223	8.80859e-25	1.26883e-22
TP73	-1.58165	9.68594e-25	1.38495e-22
PDE6B	1.7668	1.02905e-24	1.46065e-22
STON1	1.17022	1.05011e-24	1.47974e-22
GPR173	1.56175	1.48177e-24	2.07298e-22
FBP1	-1.2908	1.49731e-24	2.07976e-22
IGF2BP2	2.38745	1.62501e-24	2.24113e-22
CRELD2	-0.672629	1.67078e-24	2.28802e-22
CYFIP2	0.961058	1.70391e-24	2.31708e-22
CCNO	-1.48467	1.78601e-24	2.41186e-22
RSPO4	2.66928	2.48834e-24	3.33712e-22
SLC43A1	-1.62625	2.69763e-24	3.59302e-22
TUBB4A	2.44173	3.06552e-24	4.05525e-22
AP3B2	1.90903	3.24676e-24	4.26598e-22
ERMN	-2.38748	4.96122e-24	6.38913e-22
STARD10	-0.804433	5.49653e-24	7.03194e-22
MUC5B	-3.41368	5.75062e-24	7.30892e-22
FXYD6	1.35196	6.45432e-24	8.15004e-22
SORBS2	-1.35398	6.5566e-24	8.22578e-22
DEGS1	0.805381	6.70263e-24	8.35509e-22
RASL10B	1.33649	7.56828e-24	9.37406e-22
CES3	-1.916	7.87723e-24	9.69497e-22
KIF3C	0.963891	8.18779e-24	1.00138e-21
LGI2	1.48659	9.09318e-24	1.10516e-21
MKNK2	-0.595631	1.05524e-23	1.27455e-21
FOXA2	-2.37393	1.23067e-23	1.4682e-21
DNAJC22	-1.35929	1.24804e-23	1.4758e-21
SLC22A5	-0.708396	1.25223e-23	1.4758e-21
TPST1	0.777894	1.5292e-23	1.78065e-21
ST6GALNAC1	-1.84774	1.579e-23	1.8277e-21
SLC9A3R2	-0.720062	1.62351e-23	1.86809e-21
ANG	-1.34504	1.68942e-23	1.9325e-21
ACY3	-1.61814	1.86362e-23	2.11929e-21
EIF1B	0.609122	2.00996e-23	2.27243e-21
EPN3	-1.10541	2.07868e-23	2.3231e-21
EPHB2	1.37123	2.55403e-23	2.83804e-21
SPEG	1.58518	2.68018e-23	2.9613e-21
EYA2	-1.98753	2.71682e-23	2.98482e-21
MCF2L	-0.946425	2.9977e-23	3.23852e-21
MX2	1.39089	3.23761e-23	3.47838e-21
MAGEH1	1.12845	3.59238e-23	3.83832e-21
UBXN10	-1.39403	3.88236e-23	4.12549e-21
FUT2	-1.2851	4.26879e-23	4.51146e-21
TREH	-1.74092	4.44755e-23	4.67498e-21
ENTPD3	-1.75102	4.73416e-23	4.94948e-21
ANKRD33B	1.73819	5.03584e-23	5.20888e-21
C1orf194	-2.5164	6.90708e-23	7.10661e-21
BICDL2	-1.10911	7.28169e-23	7.45262e-21
IQCJ-SCHIP1	1.3115	7.68692e-23	7.78541e-21
DEGS2	-1.56257	8.32559e-23	8.38857e-21
EPOP	1.00686	8.60932e-23	8.62973e-21
ELOVL4	1.51995	8.69603e-23	8.67195e-21
TMED6	-1.35863	9.34039e-23	9.267e-21
ASRGL1	-1.42837	9.42925e-23	9.30767e-21
TIMP2	0.86208	1.08162e-22	1.06228e-20
CDV3	0.60448	1.10695e-22	1.07629e-20
SAT1	-0.918362	1.28972e-22	1.24775e-20
TGIF2	0.81546	1.46586e-22	1.41114e-20
RNF223	-1.51531	1.51539e-22	1.45164e-20
RAB39B	1.39814	1.55221e-22	1.47963e-20
MBOAT2	1.31062	1.6011e-22	1.51878e-20
SREBF1	-0.686941	1.73297e-22	1.63589e-20
TRAM2	0.604529	1.99955e-22	1.87841e-20
IRS2	1.37327	2.0539e-22	1.9202e-20
ORM2	-2.12181	2.54358e-22	2.36663e-20
OLFM2	1.46996	2.64927e-22	2.44454e-20
GLIS2	1.03045	2.65247e-22	2.44454e-20
NUAK1	0.849968	2.68572e-22	2.46351e-20
KIF13B	-0.874271	2.77973e-22	2.53778e-20
CXCL17	-2.55672	3.45725e-22	3.14157e-20
TMEM213	-2.21254	3.61586e-22	3.27042e-20
DLGAP3	1.73898	4.19484e-22	3.75911e-20
ARHGEF38	-1.37972	4.47143e-22	3.9886e-20
LRTOMT	-0.762155	4.56769e-22	4.05586e-20
LRRC36	-1.38347	4.76431e-22	4.21122e-20
PPT2	0.598057	5.27608e-22	4.64247e-20
LDLRAD1	-2.25576	5.50333e-22	4.82062e-20
C16orf71	-1.16102	5.80423e-22	5.06139e-20
TMPRSS13	-1.475	5.87088e-22	5.09666e-20
SCN8A	1.44035	6.15575e-22	5.32021e-20
SYT11	1.06235	6.38042e-22	5.48998e-20
AJUBA	0.718251	6.58899e-22	5.64447e-20
PIK3R3	-0.829917	7.02743e-22	5.99366e-20
MRAP2	-1.52145	7.28794e-22	6.1887e-20
RFC4	0.726733	7.73868e-22	6.51456e-20
KCNRG	-1.48749	7.90626e-22	6.60324e-20
DENND6B	-0.804193	7.91193e-22	6.60324e-20
ERGIC1	-0.633438	7.98733e-22	6.63768e-20
TSKU	-0.912026	1.02456e-21	8.47814e-20
FRMPD2	-1.87681	1.07734e-21	8.83945e-20
PRKCI	0.771138	1.06503e-21	8.77563e-20
NUDT18	-0.73397	1.08186e-21	8.83945e-20
ARHGAP23	0.888632	1.10956e-21	9.02782e-20
DOK5	1.5682	1.1906e-21	9.64683e-20
TLCD5	0.756705	1.57745e-21	1.27283e-19
SLC8A1	1.17438	1.89004e-21	1.51875e-19
ALDH3B2	-1.65979	1.91769e-21	1.53463e-19
ARSD	-0.693472	2.16981e-21	1.72927e-19
GRASP	0.783538	2.30406e-21	1.82876e-19
REEP6	-1.35752	2.68871e-21	2.11679e-19
NRIP3	1.06811	3.18353e-21	2.48622e-19
ARL4C	1.01781	3.26684e-21	2.54108e-19
DTNA	1.55873	3.30222e-21	2.55837e-19
MKRN2OS	-1.13905	3.64308e-21	2.81124e-19
STAT1	0.924457	3.93075e-21	3.02124e-19
TANC2	1.06305	4.05755e-21	3.10643e-19
GLS	0.879077	4.08291e-21	3.11358e-19
MUC13	-2.49254	4.21966e-21	3.20529e-19
SNAP25	1.64818	4.39234e-21	3.29782e-19
SUGCT	1.1093	4.37629e-21	3.29782e-19
NT5E	-1.59224	4.52835e-21	3.38686e-19
ADD2	1.76128	5.15497e-21	3.81154e-19
TBC1D8	-0.724744	5.45845e-21	4.02064e-19
COLCA2	-1.32978	5.9949e-21	4.39912e-19
KIF1A	2.45287	7.01212e-21	5.12623e-19
HIF3A	2.14678	8.91788e-21	6.47079e-19
DNAJC6	1.37243	9.94258e-21	7.18749e-19
PIK3CA	0.689621	1.01204e-20	7.28896e-19
PLPP5	-0.592901	1.0896e-20	7.81859e-19
BEND6	1.35392	1.10922e-20	7.93014e-19
EPHX4	1.3228	1.11494e-20	7.94183e-19
BSPRY	-0.853752	1.11947e-20	7.94494e-19
FZD7	1.42539	1.18861e-20	8.40496e-19
FIGNL2	1.54875	1.24931e-20	8.80218e-19
C15orf65	-0.947104	1.26167e-20	8.85721e-19
CILP2	1.4885	1.36918e-20	9.57735e-19
TPX2	0.873695	1.40522e-20	9.79424e-19
CKS1B	0.826069	1.57087e-20	1.09097e-18
SNX10	1.05594	1.61948e-20	1.12072e-18
LRRC46	-1.69964	1.73302e-20	1.19504e-18
CHDH	-0.871997	2.06204e-20	1.41192e-18
LY6G5C	-0.713254	2.23415e-20	1.52439e-18
OAZ3	-0.674297	2.46293e-20	1.67462e-18
TTC21A	-0.967259	2.61052e-20	1.76878e-18
DOCK5	-1.22985	2.73545e-20	1.847e-18
SLC47A1	-2.0947	2.76408e-20	1.85988e-18
NMRK1	-0.672241	3.15254e-20	2.10667e-18
CCDC60	-2.56264	3.43158e-20	2.27749e-18
DNAJC18	0.631155	3.46558e-20	2.29223e-18
FAIM2	-1.77702	3.63429e-20	2.39568e-18
LRRC75A	0.749598	4.05492e-20	2.66392e-18
CYP4X1	-1.57077	4.6485e-20	3.04359e-18
TMEM169	1.29992	4.81303e-20	3.14074e-18
ECI1	-0.600794	6.03972e-20	3.92804e-18
GLDC	2.09146	6.17339e-20	4.00159e-18
TMEM237	0.668909	7.09441e-20	4.56814e-18
CCDC125	-0.587642	7.30691e-20	4.68944e-18
HPX	-1.14126	7.64194e-20	4.88833e-18
CHADL	-0.892151	7.79238e-20	4.952e-18
GNB5	-0.721143	7.79241e-20	4.952e-18
VWA3B	-1.80731	8.13154e-20	5.15068e-18
FXYD3	-1.60232	8.25039e-20	5.209e-18
MSH6	0.598186	8.68042e-20	5.46277e-18
PLAG1	1.69518	8.79993e-20	5.52011e-18
SVBP	0.616758	9.26736e-20	5.77606e-18
CDHR4	-2.80271	9.35646e-20	5.81296e-18
AQP5	-1.97573	9.5335e-20	5.90409e-18
FAM216A	0.742059	9.61371e-20	5.93487e-18
NME3	-0.86803	9.86923e-20	6.07332e-18
CRYL1	-0.758618	9.98841e-20	6.12728e-18
TMPRSS2	-1.36345	1.05897e-19	6.47573e-18
FAM72B	0.974237	1.08079e-19	6.58561e-18
SPACA4	-1.34798	1.17715e-19	7.1311e-18
CFAP65	-2.06564	1.22967e-19	7.42616e-18
ACSM1	-1.25527	1.26315e-19	7.59945e-18
ASAP1	0.691457	1.26618e-19	7.59945e-18
DCST2	-1.07091	1.3024e-19	7.79279e-18
MYO5C	-0.726015	1.39561e-19	8.2994e-18
ADH6	-1.7334	1.43928e-19	8.533e-18
COL8A2	1.1956	1.45747e-19	8.61459e-18
LRRC3	1.10021	1.53386e-19	9.01132e-18
GOLM1	-0.717506	1.57003e-19	9.19605e-18
ANKRD35	-1.37568	1.58466e-19	9.25384e-18
LAMC1	0.722234	1.60895e-19	9.33957e-18
CEBPZ	0.641967	1.62488e-19	9.40397e-18
MESP1	-1.52056	1.70683e-19	9.84895e-18
DRC3	-1.17656	1.72923e-19	9.94871e-18
P3H2	1.10732	1.86099e-19	1.06752e-17
MTUS1	-0.817037	1.9126e-19	1.09389e-17
ARFGAP3	-0.728077	1.93183e-19	1.10165e-17
ACADS	-0.635217	2.01784e-19	1.14734e-17
MGAT4A	0.892698	2.13492e-19	1.21037e-17
MYT1	2.10795	2.27189e-19	1.28428e-17
CYP2D6	-1.14338	2.3286e-19	1.31252e-17
RBM11	1.43032	2.45887e-19	1.38194e-17
RAP1GAP	-1.07765	2.64437e-19	1.47766e-17
FMO5	-1.15793	2.64359e-19	1.47766e-17
ADGRL2	1.19874	2.74799e-19	1.53116e-17
SCGB3A1	-2.60304	3.09936e-19	1.72201e-17
SLC37A1	-0.631225	3.95228e-19	2.18963e-17
SMIM14	-0.697596	3.99367e-19	2.20628e-17
KCNJ12	1.97468	4.06607e-19	2.23991e-17
AURKA	0.810634	4.5017e-19	2.46591e-17
PLA2G2C	-1.39706	4.70433e-19	2.56247e-17
WDR90	-0.62111	4.569e-19	2.49575e-17
WNK3	1.46276	4.74317e-19	2.57642e-17
PNMA2	1.69813	5.02651e-19	2.72272e-17
HHEX	0.850465	5.10918e-19	2.75216e-17
MFSD2B	0.90961	5.38987e-19	2.87943e-17
IGSF1	2.17442	5.71516e-19	3.01489e-17
ELP3	-0.899478	5.54371e-19	2.9461e-17
TRO	1.52818	5.54496e-19	2.9461e-17
C9orf116	-1.02456	5.9675e-19	3.13633e-17
MAP3K15	1.39275	6.04812e-19	3.1616e-17
RUNDC3A	1.31517	5.9852e-19	3.13715e-17
GAL	1.74964	6.32149e-19	3.29565e-17
FYN	0.784787	6.42054e-19	3.33395e-17
ARL10	0.986906	6.42924e-19	3.33395e-17
TMEM175	-0.615225	7.05665e-19	3.64957e-17
SYT13	2.26236	7.26734e-19	3.74856e-17
FAM149A	-1.37772	7.50745e-19	3.86217e-17
GLYATL1	-1.68294	7.90578e-19	4.05635e-17
NBEAL2	-0.600484	8.51128e-19	4.35554e-17
CCNE1	1.06018	8.75197e-19	4.46695e-17
BEX2	1.6406	8.86569e-19	4.51315e-17
DNAAF1	-1.77615	9.91611e-19	5.02158e-17
KCTD17	0.721308	9.95157e-19	5.02645e-17
PAX9	-2.1421	1.0439e-18	5.24538e-17
SLCO3A1	1.07819	1.21845e-18	6.1067e-17
NUDT8	-0.748833	1.23591e-18	6.17826e-17
OMG	-2.32723	1.28884e-18	6.42637e-17
LDHD	-1.19205	1.32022e-18	6.56599e-17
SLC40A1	-1.2701	1.36778e-18	6.78516e-17
TMEM62	-0.642746	1.51068e-18	7.45599e-17
DPM1	0.607354	1.66591e-18	8.20136e-17
TATDN1	0.60704	1.78915e-18	8.78581e-17
RBMS1	0.62618	1.81225e-18	8.87684e-17
PCP2	-1.29904	1.85987e-18	9.08721e-17
DEK	0.752981	1.97513e-18	9.60207e-17
COBL	-1.28373	1.99003e-18	9.63358e-17
2022-03-02	-0.779234	1.99161e-18	9.63358e-17
CYP2J2	-1.12136	1.99647e-18	9.63358e-17
WNT7A	2.44995	2.15146e-18	1.03558e-16
PPP1R32	-1.32444	2.16056e-18	1.03739e-16
SOWAHC	0.712466	2.2716e-18	1.08802e-16
SDF2L1	-0.679257	2.48684e-18	1.18527e-16
GSR	-0.672739	2.55497e-18	1.2118e-16
SLC11A2	-0.59453	2.58257e-18	1.22191e-16
DNAJB13	-1.40894	2.63701e-18	1.24464e-16
ORM1	-2.2522	2.81691e-18	1.32313e-16
RGS9	1.23067	2.80337e-18	1.31996e-16
TTC9	-0.980669	2.87118e-18	1.34537e-16
NXPE3	0.656359	3.02169e-18	1.40911e-16
ROBO3	1.17558	3.29649e-18	1.52992e-16
THEMIS2	0.854607	3.45955e-18	1.59797e-16
SLC15A2	-1.25765	3.6981e-18	1.7041e-16
SLC6A12	1.64494	3.77614e-18	1.73595e-16
MPP6	0.851262	3.95493e-18	1.81386e-16
NXF3	-1.74946	4.55576e-18	2.07474e-16
MCM8	0.657841	4.91463e-18	2.23294e-16
DEPTOR	-0.956841	4.92942e-18	2.23444e-16
AMOTL2	0.701412	5.14248e-18	2.3256e-16
TMEM210	-1.58715	5.94717e-18	2.65249e-16
GPRC5B	0.946952	5.68453e-18	2.55292e-16
UBE2V1	0.614145	5.76073e-18	2.58118e-16
ADA	0.723809	5.92996e-18	2.6509e-16
HOMER2	-1.07924	5.96816e-18	2.65576e-16
ENPP3	-2.17243	6.22699e-18	2.76461e-16
WDR31	-0.687687	6.65838e-18	2.9427e-16
PHF7	-0.656787	7.37725e-18	3.25301e-16
GABRQ	1.81144	7.78645e-18	3.41025e-16
MST1R	-1.10474	7.85362e-18	3.43194e-16
TMEM184A	-1.11187	7.8952e-18	3.44238e-16
AGR2	-1.9414	8.00466e-18	3.48229e-16
PRIM2	0.596752	8.48602e-18	3.66709e-16
DHRS3	-0.858127	9.03673e-18	3.89641e-16
GPR19	1.17641	9.44873e-18	4.06505e-16
UBE2E2	0.863752	1.10636e-17	4.71806e-16
CDKN1A	-0.995369	1.14013e-17	4.85144e-16
SALL2	1.06135	1.17847e-17	5.0036e-16
MAGEE1	1.13197	1.305e-17	5.50478e-16
RAB5IF	0.723299	1.39366e-17	5.85339e-16
SRPX	1.18413	1.40259e-17	5.87819e-16
FSD1	1.47757	1.40938e-17	5.89392e-16
FAM189A2	-1.57032	1.59564e-17	6.65854e-16
TMEM144	-0.79275	1.7449e-17	7.25029e-16
GAS2L2	-2.25393	1.79979e-17	7.43073e-16
PPFIA3	-0.684873	1.83704e-17	7.56847e-16
STXBP1	0.83156	1.84326e-17	7.57801e-16
DUSP9	1.75581	1.9795e-17	8.12097e-16
SMIM22	-1.53992	2.1223e-17	8.68848e-16
TTLL10	-1.57942	2.13332e-17	8.71523e-16
CWH43	-1.79256	2.19115e-17	8.8769e-16
PXDC1	0.820519	2.14986e-17	8.7644e-16
MAP7D3	0.81381	2.16877e-17	8.82297e-16
VWA3A	-2.11614	2.17771e-17	8.84088e-16
GCK	1.54816	2.2167e-17	8.96175e-16
TTK	0.876448	2.32194e-17	9.32904e-16
TNNT1	2.41834	2.38072e-17	9.54545e-16
TFF1	-2.21619	2.87967e-17	1.13817e-15
SLC38A1	0.956429	2.73309e-17	1.08909e-15
SH2D4A	-0.705451	2.91579e-17	1.15011e-15
RASSF6	-1.33264	3.08605e-17	1.21235e-15
PTPN3	-0.750712	3.16449e-17	1.24066e-15
FGF12	1.55831	3.22419e-17	1.26152e-15
ARL6IP6	0.651734	3.25372e-17	1.27052e-15
MZF1	-0.596745	3.30459e-17	1.28522e-15
ALOX15	-1.93436	3.47958e-17	1.35058e-15
CAPN6	-2.29	3.52605e-17	1.36589e-15
CATSPERD	-2.00785	3.66817e-17	1.41179e-15
GGT1	-1.09871	3.58183e-17	1.38474e-15
RSPH1	-1.3938	3.6667e-17	1.41179e-15
KCNE2	0.881712	4.03097e-17	1.54608e-15
NFIL3	0.636964	4.07469e-17	1.55977e-15
FAM221B	-1.20672	4.17585e-17	1.59536e-15
CTCFL	2.88952	4.42474e-17	1.68054e-15
KCNK9	1.74621	4.29571e-17	1.63513e-15
RNF165	1.30786	4.56679e-17	1.72104e-15
FAM83E	-1.60549	4.59104e-17	1.72683e-15
CHCHD7	0.58867	4.64267e-17	1.74288e-15
NDC80	0.836981	4.68843e-17	1.75667e-15
CD40	0.995184	4.76015e-17	1.7767e-15
RBBP7	-0.604052	4.80483e-17	1.78994e-15
SELENBP1	-0.967541	5.47753e-17	2.02502e-15
GSAP	-0.820181	5.7177e-17	2.1098e-15
TERF1	0.589277	6.008e-17	2.20542e-15
RIMS3	1.01142	6.01088e-17	2.20542e-15
BMP7	1.84267	6.14085e-17	2.24887e-15
CFAP73	-1.68096	6.67e-17	2.42893e-15
COL28A1	-1.33221	6.98723e-17	2.5397e-15
NDUFA11	-0.591215	7.59134e-17	2.75413e-15
ARSA	-0.632654	7.64046e-17	2.76679e-15
ZBTB18	-0.806592	7.70219e-17	2.77879e-15
KLHL5	0.657808	7.78897e-17	2.8049e-15
CISH	-0.704011	7.9248e-17	2.84853e-15
C1orf189	-1.92617	8.53125e-17	3.05522e-15
LRRC56	-0.769169	9.35564e-17	3.32596e-15
REPS2	-0.831493	1.01779e-16	3.61167e-15
SLC6A14	-2.10581	1.05791e-16	3.74719e-15
CAPN8	-1.57107	1.0681e-16	3.77641e-15
GPRIN2	2.12396	1.12745e-16	3.94324e-15
SPACA9	-0.830663	1.07183e-16	3.78271e-15
USP43	-0.820192	1.09191e-16	3.8466e-15
TUBB6	0.805979	1.12403e-16	3.94324e-15
NME4	-0.615083	1.16592e-16	4.07045e-15
PLLP	-0.792479	1.22587e-16	4.26205e-15
PFKM	0.717476	1.22737e-16	4.26205e-15
GRIN2D	-1.53103	1.27723e-16	4.41938e-15
NRTN	-1.36491	1.31352e-16	4.5369e-15
TCN1	-2.14087	1.37082e-16	4.7097e-15
ARSI	1.17417	1.33651e-16	4.60813e-15
FBXO16	-0.653679	1.39274e-16	4.77659e-15
SQOR	-0.766098	1.44708e-16	4.94549e-15
CNGA4	-1.8646	1.47614e-16	5.03598e-15
PIK3R1	-1.05033	1.49e-16	5.07433e-15
CRIPAK	-0.758347	1.53556e-16	5.22035e-15
ZSCAN12	0.782447	1.62045e-16	5.49812e-15
GCNT2	-0.910447	1.62291e-16	5.49812e-15
STX19	-1.26561	1.67186e-16	5.64773e-15
AKR1B1	0.93491	1.67289e-16	5.64773e-15
YPEL4	0.848292	1.76292e-16	5.92086e-15
CFAP157	-1.16316	1.83675e-16	6.1476e-15
CHST6	-1.29065	1.87108e-16	6.25172e-15
TEKT4	-2.06756	1.95019e-16	6.48263e-15
SLC6A15	2.59675	2.13902e-16	7.0861e-15
HDX	1.43437	1.94804e-16	6.48263e-15
ANKRD33	1.69016	2.26131e-16	7.42796e-15
MACROD1	-0.642728	2.02739e-16	6.72776e-15
SLC44A4	-1.3819	2.19422e-16	7.24429e-15
NLGN1	1.5235	2.28979e-16	7.50881e-15
MAP6D1	0.665637	2.21992e-16	7.3167e-15
COL4A4	1.3188	2.23697e-16	7.36042e-15
TOX3	-1.77583	2.3675e-16	7.75059e-15
RIBC1	-1.03167	2.47445e-16	8.06001e-15
TCTEX1D4	-1.69925	2.57499e-16	8.35946e-15
ADAM28	-1.26167	2.53137e-16	8.23159e-15
SERPINA4	-2.21085	2.64322e-16	8.55244e-15
FAM81A	-0.968424	2.60873e-16	8.4549e-15
TRHDE	2.12326	2.74927e-16	8.83675e-15
RBM47	-0.685471	2.68081e-16	8.65963e-15
SCGB1D2	-2.16725	2.70405e-16	8.72022e-15
EPHX1	-0.765852	2.72359e-16	8.76871e-15
IGF2BP1	2.00447	2.9733e-16	9.50968e-15
SMIM10L2B	0.939529	2.93373e-16	9.39857e-15
TMEM108	1.70777	2.98532e-16	9.51682e-15
PDLIM1	-0.713147	2.98155e-16	9.51682e-15
LRRC71	-2.09943	3.13842e-16	9.98794e-15
CRTAC1	1.92105	3.19694e-16	1.01033e-14
STX18	-0.9845	3.14338e-16	9.98794e-15
CENPA	0.787034	3.19289e-16	1.01033e-14
CALML4	-0.900884	3.40045e-16	1.07172e-14
CASZ1	-0.661962	3.52078e-16	1.10785e-14
LMF1	-0.700334	3.5376e-16	1.11134e-14
MAST4	-0.732765	3.97994e-16	1.24628e-14
RNF144A	0.610411	3.99257e-16	1.24822e-14
FAM72A	0.778523	4.40006e-16	1.37121e-14
SAMD4A	0.765845	4.45846e-16	1.38719e-14
MRAS	0.691786	4.59159e-16	1.42178e-14
RAB9B	1.03529	4.68364e-16	1.44798e-14
FA2H	-1.02804	5.06899e-16	1.56215e-14
GRIK5	1.5299	5.1961e-16	1.59879e-14
COL26A1	1.86132	5.44055e-16	1.67136e-14
SPRY3	-0.790661	5.48437e-16	1.68216e-14
ELOVL7	1.12695	5.51712e-16	1.68954e-14
IL19	-1.76792	5.60018e-16	1.70959e-14
PORCN	-0.874514	5.52849e-16	1.69036e-14
ZNF334	1.58812	5.82901e-16	1.77388e-14
EFNB1	0.692204	5.94667e-16	1.80123e-14
DPM3	-0.633655	6.09444e-16	1.84312e-14
ZNF354C	1.05497	6.28775e-16	1.89568e-14
OTUD1	0.637868	6.32876e-16	1.90509e-14
VGF	1.63517	6.39083e-16	1.9208e-14
IKBIP	0.617288	6.46134e-16	1.939e-14
SMIM6	-1.78274	6.50381e-16	1.94874e-14
MYC	0.917685	6.7195e-16	2.01027e-14
TNFAIP6	1.15691	6.92778e-16	2.06622e-14
TINAGL1	-0.779514	7.52423e-16	2.23725e-14
C12orf74	-1.20906	8.28836e-16	2.44576e-14
HMGA1	0.758463	8.14291e-16	2.41015e-14
LAMP3	1.09577	8.27922e-16	2.44576e-14
SERPINA6	-2.47607	8.63018e-16	2.53126e-14
C19orf73	-0.643087	8.54348e-16	2.51426e-14
TRIB2	0.852142	8.61348e-16	2.53018e-14
ZNF660	1.03115	8.70118e-16	2.54824e-14
HSF2BP	0.861086	8.80031e-16	2.5734e-14
ENTPD2	-1.17741	9.04899e-16	2.63423e-14
TPPP3	-1.69528	9.10478e-16	2.64329e-14
CHRNA10	-0.673527	9.10728e-16	2.64329e-14
APBB1	0.828832	9.28229e-16	2.69007e-14
CFAP99	-1.4429	9.32588e-16	2.69868e-14
C9orf24	-2.28395	9.59129e-16	2.77136e-14
FUT8	0.672898	9.74673e-16	2.80836e-14
LRCH2	1.29399	1.0407e-15	2.98929e-14
APLP1	1.3494	1.07185e-15	3.06969e-14
MRPL41	-0.622419	1.11134e-15	3.17809e-14
NYAP1	1.25441	1.13758e-15	3.23884e-14
CBS	1.56174	1.20972e-15	3.42919e-14
SMIM10	0.802194	1.17764e-15	3.34801e-14
CCDC96	-1.04643	1.19981e-15	3.40605e-14
SLC23A1	-1.51657	1.21924e-15	3.45115e-14
CRIP1	-0.828813	1.22142e-15	3.45229e-14
WTIP	0.815555	1.24729e-15	3.5152e-14
NKAIN1	1.37514	1.27861e-15	3.59823e-14
SPC25	0.733691	1.38033e-15	3.86771e-14
CAMSAP3	-0.621282	1.39845e-15	3.91284e-14
HFE	-0.841319	1.47359e-15	4.11125e-14
NQO1	-1.29522	1.47801e-15	4.11767e-14
CNTFR	1.92496	1.50951e-15	4.19942e-14
SCNN1B	-2.00186	1.53906e-15	4.27551e-14
B3GALT5	-1.81017	1.55561e-15	4.30918e-14
SLC22A18	-0.766747	1.55839e-15	4.31072e-14
TMEM132A	-0.613612	1.63954e-15	4.52876e-14
NCMAP	-1.17613	1.6421e-15	4.52939e-14
SPDL1	0.679514	1.65156e-15	4.54905e-14
GMDS	-0.611387	1.6642e-15	4.57737e-14
WFDC6	-1.63286	1.80079e-15	4.8908e-14
CIP2A	0.811203	1.69069e-15	4.63711e-14
TMC4	-0.700467	1.72398e-15	4.72175e-14
NR3C1	0.849851	1.77412e-15	4.83187e-14
ZMYND10	-1.56057	1.77742e-15	4.8341e-14
KCNT2	1.49595	1.89927e-15	5.1225e-14
GNA14	-0.871496	1.81997e-15	4.92913e-14
ELF5	-1.95879	1.99147e-15	5.34892e-14
CAVIN4	1.0092	1.95617e-15	5.26138e-14
CCDC170	-1.45152	2.1747e-15	5.81694e-14
ENKD1	-0.636012	2.19772e-15	5.87044e-14
PREX1	0.653711	2.35518e-15	6.27166e-14
DENND5B	0.73375	2.3576e-15	6.27166e-14
UCP2	-0.666783	2.36252e-15	6.27617e-14
HPSE	0.892705	2.40856e-15	6.38974e-14
ENHO	1.43965	2.49709e-15	6.61558e-14
ATP5F1D	-0.604855	2.55132e-15	6.75005e-14
KIF2C	0.744868	2.57392e-15	6.8006e-14
DNMBP	-0.606997	2.74156e-15	7.2239e-14
ITPRID1	-1.83671	2.87802e-15	7.54258e-14
AQP3	-1.20033	2.79523e-15	7.34542e-14
DLL3	1.62106	2.9756e-15	7.77735e-14
LRP8	0.73993	2.97227e-15	7.77735e-14
MB	-1.57612	3.08834e-15	8.05038e-14
DDAH1	-0.694396	3.09695e-15	8.06201e-14
ODC1	0.602346	3.13489e-15	8.13898e-14
CDON	0.839972	3.19337e-15	8.27977e-14
CELF4	1.36751	3.64475e-15	9.41733e-14
EYA4	2.31693	3.98711e-15	1.02152e-13
CLIP2	0.729212	3.70787e-15	9.56276e-14
CUEDC1	-0.608469	3.74501e-15	9.63299e-14
BACH2	1.0003	3.88772e-15	9.98356e-14
SRGAP2C	0.594707	4.04645e-15	1.03536e-13
ADCY9	0.982788	4.18938e-15	1.06912e-13
TMEM211	-1.5294	4.26335e-15	1.08373e-13
BMPR1B	-1.41311	4.22281e-15	1.07624e-13
NDRG2	-0.87129	4.25177e-15	1.0822e-13
C10orf95	-1.08988	4.37995e-15	1.11191e-13
USP51	0.860649	4.41235e-15	1.11868e-13
CROCC2	-2.09352	4.50435e-15	1.14052e-13
GAL3ST3	2.17657	4.77775e-15	1.20192e-13
PBX3	0.895253	4.52927e-15	1.14533e-13
ELOVL2	1.2582	4.58075e-15	1.15685e-13
SPINK4	-1.5816	4.97999e-15	1.24314e-13
C1orf115	-0.811139	4.63553e-15	1.16916e-13
RANBP17	-0.739396	4.78817e-15	1.20298e-13
ATP8B2	0.696455	4.90654e-15	1.22954e-13
EPPIN	-1.48818	5.0932e-15	1.26977e-13
FOLR3	2.02175	5.72371e-15	1.4089e-13
PAPLN	1.00581	5.19494e-15	1.29348e-13
OVOL2	-0.756579	5.21675e-15	1.29725e-13
HENMT1	1.19947	5.30625e-15	1.31614e-13
GLI3	1.11783	5.32348e-15	1.31873e-13
PRELID3A	0.975601	5.34887e-15	1.32334e-13
IQSEC3	1.26332	5.54671e-15	1.3688e-13
PXDN	1.05814	5.79815e-15	1.42542e-13
PALMD	-0.996512	5.86405e-15	1.43799e-13
TCEAL9	0.651105	6.40686e-15	1.56125e-13
ABHD14A	-0.607278	6.62874e-15	1.61128e-13
PIP4P2	0.770157	6.79594e-15	1.6478e-13
CBX6	0.732335	6.83603e-15	1.65546e-13
PKDCC	-1.37713	7.0384e-15	1.69812e-13
TMPRSS6	1.37365	7.17638e-15	1.72713e-13
NPR1	1.25642	7.08908e-15	1.70823e-13
KIF5A	1.32113	7.19044e-15	1.72837e-13
TMEM170B	0.685181	7.3199e-15	1.75299e-13
GFOD1	0.816021	7.68779e-15	1.83883e-13
LRRC74B	-1.81219	8.00921e-15	1.91101e-13
PRR11	0.687303	7.99209e-15	1.90927e-13
DSCAML1	1.49089	8.30284e-15	1.97656e-13
TENT5C	-0.916448	8.30428e-15	1.97656e-13
KAZALD1	-0.984077	8.32992e-15	1.98024e-13
SCRN1	0.798936	8.59407e-15	2.03309e-13
LPCAT2	-0.841067	8.64132e-15	2.04179e-13
E2F1	0.753226	8.74394e-15	2.06353e-13
TUBA4B	-2.28994	9.94759e-15	2.3419e-13
CRABP2	1.34225	9.85292e-15	2.32242e-13
PPP1R36	-0.95048	1.0058e-14	2.36502e-13
ANAPC4	-0.797489	1.00964e-14	2.3712e-13
SLC6A11	2.18653	1.15308e-14	2.67576e-13
CDC7	0.786907	1.04779e-14	2.45782e-13
SLC7A10	1.83082	1.21249e-14	2.79932e-13
NREP	0.718386	1.10473e-14	2.57584e-13
PLCH1	-0.88239	1.12131e-14	2.61137e-13
FAM89A	0.750565	1.13018e-14	2.62574e-13
HPDL	1.26291	1.22668e-14	2.82296e-13
SDCBP2	-0.909516	1.24066e-14	2.85175e-13
SH3RF2	-0.989983	1.25402e-14	2.87906e-13
RSRC1	0.849203	1.26639e-14	2.90403e-13
ITGA7	0.826949	1.27437e-14	2.91889e-13
ZNF519	0.731665	1.28841e-14	2.94413e-13
IGFBP2	1.14218	1.31074e-14	2.99163e-13
MGAT5B	1.56403	1.32472e-14	3.02e-13
MNX1	-1.68291	1.35128e-14	3.06616e-13
MAGIX	-0.78361	1.33762e-14	3.04583e-13
GADD45G	-0.858978	1.34805e-14	3.06333e-13
UBE2S	0.657517	1.35354e-14	3.06772e-13
PAQR4	-0.662659	1.35726e-14	3.07255e-13
TTC16	-1.11464	1.36113e-14	3.07774e-13
WNT10A	1.56118	1.39401e-14	3.14841e-13
TMC1	-1.12488	1.4541e-14	3.26518e-13
KCNN4	-1.26799	1.43756e-14	3.23647e-13
CLCN4	1.08537	1.43965e-14	3.23647e-13
RECK	0.635401	1.46853e-14	3.29379e-13
SNCA	0.951812	1.5022e-14	3.36155e-13
MFAP3L	-1.12707	1.59855e-14	3.57304e-13
ZNF488	1.26897	1.67341e-14	3.73178e-13
SLC12A5	1.15579	1.65927e-14	3.70451e-13
HSF4	-0.871323	1.74114e-14	3.87838e-13
TUBB2B	1.885	1.7827e-14	3.96639e-13
LRRN4	1.43189	1.87844e-14	4.17283e-13
HAUS6	0.586711	1.87977e-14	4.17283e-13
ATP6V0A4	-1.58565	1.99323e-14	4.4096e-13
SSC4D	1.06342	1.98708e-14	4.401e-13
TSPAN2	1.18317	2.00474e-14	4.425e-13
OVGP1	-1.96911	2.06494e-14	4.54241e-13
WASF1	1.01113	2.07583e-14	4.55604e-13
PFKFB2	-0.675712	2.11219e-14	4.63062e-13
CDH6	1.40089	2.12861e-14	4.66138e-13
LIX1	2.12414	2.2581e-14	4.90625e-13
PRRG1	0.814935	2.19305e-14	4.7756e-13
DCAF12L1	2.08867	2.36079e-14	5.10088e-13
RAB19	-1.00116	2.29027e-14	4.9706e-13
TGM3	-1.53718	2.30096e-14	4.98269e-13
LNX1	-0.827417	2.34099e-14	5.06374e-13
BCL2L15	-1.46094	2.36502e-14	5.10435e-13
C6orf141	-1.38439	2.53205e-14	5.42271e-13
DNAH1	-0.680612	2.55531e-14	5.4665e-13
DUOX1	-1.25549	2.6782e-14	5.71683e-13
MPP3	0.893622	2.68415e-14	5.72325e-13
NUCB2	-0.614716	2.75633e-14	5.8643e-13
PHYHD1	-1.3062	2.77739e-14	5.90264e-13
C18orf54	0.758138	2.83532e-14	6.01918e-13
MSX1	-1.86685	2.85116e-14	6.04621e-13
ART5	1.21269	2.89189e-14	6.12588e-13
PDE3B	1.13548	2.93458e-14	6.20957e-13
PIM1	0.598846	2.96845e-14	6.27441e-13
DOCK3	1.07106	3.05242e-14	6.43789e-13
EXPH5	-0.688226	3.1072e-14	6.54633e-13
SMIM10L2A	0.923824	3.20767e-14	6.75069e-13
LRP2BP	-0.781394	3.22342e-14	6.76919e-13
TRIM2	-0.718884	3.33025e-14	6.98597e-13
ANKMY1	-0.61815	3.35669e-14	7.03386e-13
C22orf15	-1.76328	3.44258e-14	7.20608e-13
PLCB4	-0.780478	3.51549e-14	7.35078e-13
C11orf16	-1.68116	3.56979e-14	7.44829e-13
IRF2BPL	0.657762	3.58419e-14	7.47033e-13
RAD51AP1	0.756374	3.59853e-14	7.49218e-13
TRIM68	-0.61432	3.63311e-14	7.55608e-13
REEP2	1.00302	3.77823e-14	7.84953e-13
CDCA5	0.708467	3.8148e-14	7.91703e-13
CTSV	-1.19654	3.87401e-14	8.0228e-13
DIPK1A	0.717636	3.96697e-14	8.18914e-13
RIIAD1	-1.8449	4.11544e-14	8.44186e-13
AZU1	-1.73972	4.27552e-14	8.75176e-13
TLE6	-0.983495	4.10965e-14	8.44186e-13
CYTL1	1.46709	4.46141e-14	9.11309e-13
ARMCX1	1.03401	4.58639e-14	9.33894e-13
TMEM220	-0.678924	4.62851e-14	9.41485e-13
PCSK4	-0.94055	4.63847e-14	9.42526e-13
ANKLE1	1.1248	4.74812e-14	9.6179e-13
TMEM238	-0.785822	4.80744e-14	9.72794e-13
ZNF512	0.844384	4.84838e-14	9.80059e-13
CACNA2D3	1.15593	4.86471e-14	9.82337e-13
NXNL2	-1.2261	4.99388e-14	1.00737e-12
DNAH9	-1.81058	5.07516e-14	1.02271e-12
GALNT12	-0.890393	5.10656e-14	1.02797e-12
COL22A1	1.48014	5.33519e-14	1.07178e-12
FAM24B	1.36686	5.57316e-14	1.11727e-12
PKD1L1	-1.04728	5.4244e-14	1.08857e-12
ONECUT3	-1.69806	5.66146e-14	1.13264e-12
RPS6KA6	1.71331	5.75941e-14	1.14517e-12
ARMH4	0.922147	5.62767e-14	1.12704e-12
USP1	0.614844	5.70984e-14	1.13881e-12
BSN	0.877545	5.72735e-14	1.14113e-12
C1orf158	-2.10729	6.02144e-14	1.18997e-12
DRICH1	-0.932863	5.85087e-14	1.16098e-12
MTBP	0.680996	6.01512e-14	1.18993e-12
NME5	-1.11178	6.10753e-14	1.20453e-12
FAM183A	-1.90271	6.19833e-14	1.21997e-12
KDM7A	-0.615684	6.49483e-14	1.27574e-12
FAM216B	-2.51207	6.87669e-14	1.33992e-12
CERS1	1.31323	6.63898e-14	1.30143e-12
MLLT11	0.817183	6.61516e-14	1.29807e-12
GSDME	0.708142	6.65651e-14	1.30355e-12
CDHR3	-1.48685	6.68306e-14	1.30743e-12
TRAF3IP2	-0.728391	6.72235e-14	1.3138e-12
MEOX1	1.41264	7.07329e-14	1.37547e-12
GALNT4	-1.29709	7.16952e-14	1.39001e-12
HNF1A	-1.71336	7.29974e-14	1.41244e-12
GJB1	-1.35447	7.15583e-14	1.39001e-12
TCTE1	-1.74398	7.76569e-14	1.49813e-12
MAP3K19	-1.94796	7.94013e-14	1.52724e-12
ACAA2	0.73888	8.06858e-14	1.55041e-12
NACAD	0.965238	8.20964e-14	1.57596e-12
FAM92B	-2.04381	8.45192e-14	1.61887e-12
ICA1	-0.645255	8.60173e-14	1.64473e-12
IL12RB2	1.00488	8.7054e-14	1.65966e-12
CCDC160	-1.30562	8.69716e-14	1.65966e-12
POC1B-GALNT4	-0.776154	9.17777e-14	1.74458e-12
BHMT2	1.29243	9.22609e-14	1.75117e-12
C7orf31	0.780837	9.23042e-14	1.75117e-12
VASN	0.811212	9.6295e-14	1.8251e-12
CCDC114	-1.34442	9.80722e-14	1.85336e-12
UBE2C	0.736981	9.95417e-14	1.87931e-12
NEK5	-0.908103	1.00438e-13	1.8944e-12
C5orf34	0.604639	1.04044e-13	1.9605e-12
ADAT3	-0.736004	1.04468e-13	1.96659e-12
NFIA	-0.781624	1.05076e-13	1.9742e-12
LRFN1	1.22398	1.06605e-13	1.99907e-12
CD300E	1.02073	1.08239e-13	2.02386e-12
CGNL1	-0.802848	1.08147e-13	2.02386e-12
PLEKHH1	-0.606557	1.10198e-13	2.05653e-12
ELFN2	1.58017	1.17171e-13	2.17773e-12
SPA17	-0.814737	1.16421e-13	2.16644e-12
TMEM150C	-0.985725	1.17295e-13	2.17773e-12
DNAH3	-1.31657	1.17887e-13	2.18535e-12
COL9A3	1.51754	1.23534e-13	2.28786e-12
SLC6A13	1.52275	1.28768e-13	2.37574e-12
EFNB3	1.27882	1.25717e-13	2.32606e-12
CD47	0.651046	1.26718e-13	2.34235e-12
HES5	-1.28277	1.33677e-13	2.46162e-12
KHDC1	1.07948	1.34829e-13	2.4805e-12
XKR7	1.5608	1.46547e-13	2.66331e-12
AP006285.2	-0.912402	1.38053e-13	2.53262e-12
CHN1	0.723974	1.3928e-13	2.55272e-12
KLRG2	1.43043	1.43137e-13	2.61187e-12
SYNDIG1	1.55324	1.45585e-13	2.65079e-12
DEPDC1B	0.813909	1.45168e-13	2.64567e-12
ZNF302	0.74965	1.4588e-13	2.65368e-12
KIF18A	0.672237	1.47132e-13	2.67146e-12
SDR42E2	-1.0896	1.51047e-13	2.73742e-12
CCDC150	0.83378	1.49319e-13	2.70864e-12
SPTSSB	-1.55561	1.60521e-13	2.89563e-12
CCDC8	1.22034	1.58845e-13	2.87073e-12
CCDC40	-0.823072	1.61288e-13	2.90676e-12
S100A5	1.27745	1.75514e-13	3.14857e-12
RASD1	-1.22068	1.72015e-13	3.08864e-12
CFAP161	-1.76564	1.76517e-13	3.15782e-12
ZBTB8B	1.27896	1.77054e-13	3.16452e-12
CFAP45	-1.40406	1.76084e-13	3.15587e-12
TNFSF15	-0.819307	1.76246e-13	3.15587e-12
TMEM63C	1.55119	1.8259e-13	3.26046e-12
RNF208	-0.651186	1.83464e-13	3.27006e-12
FGL1	-1.65223	2.09182e-13	3.70807e-12
MCM10	0.789458	2.04129e-13	3.63173e-12
ILDR1	-0.666421	2.05951e-13	3.6608e-12
CDK6	0.885939	2.07835e-13	3.68756e-12
KRTAP5-1	-0.864229	2.1148e-13	3.7454e-12
C8orf88	1.13897	2.2655e-13	3.98326e-12
UPK1B	-2.20543	2.19001e-13	3.86412e-12
IL5RA	-1.87253	2.24345e-13	3.94807e-12
DLEC1	-1.44329	2.18869e-13	3.86412e-12
RPS6KA5	-0.799521	2.28173e-13	4.00817e-12
ADAMTSL4	0.785491	2.2897e-13	4.01855e-12
GRHL2	-0.768806	2.29962e-13	4.03231e-12
MAL	1.87385	2.32295e-13	4.06955e-12
LDAH	1.10044	2.32671e-13	4.07248e-12
PLXNA2	-0.679512	2.34236e-13	4.0925e-12
ME1	1.18682	2.36117e-13	4.12166e-12
ATP8B1	-0.647665	2.45002e-13	4.27292e-12
PALM	1.14615	2.47915e-13	4.31986e-12
APLF	0.624281	2.55338e-13	4.43727e-12
AARD	1.60214	2.79436e-13	4.81729e-12
ATAD2	0.719063	2.74165e-13	4.73903e-12
CDH26	-1.21484	2.76962e-13	4.78312e-12
SLC22A4	-0.886319	2.77651e-13	4.79078e-12
MUC6	-2.16803	2.80724e-13	4.83522e-12
CA8	-1.25272	2.81809e-13	4.8496e-12
MACROD2	1.1156	2.86474e-13	4.92117e-12
RHBDL1	-0.870944	2.95425e-13	5.06874e-12
LRRN2	1.41828	3.00129e-13	5.14212e-12
TSNAXIP1	-0.973676	3.03044e-13	5.1875e-12
XG	-1.66251	3.04861e-13	5.20942e-12
FNDC4	0.796443	3.04229e-13	5.2032e-12
FANK1	-0.9412	3.12304e-13	5.33193e-12
SOCS3	0.789111	3.17012e-13	5.40282e-12
TOX2	0.923133	3.21696e-13	5.47305e-12
PNPLA7	-0.82014	3.22714e-13	5.48557e-12
KCTD12	0.88758	3.24726e-13	5.51495e-12
CNTD1	-0.728266	3.45364e-13	5.83995e-12
CDC20B	-2.3484	3.56679e-13	6.00517e-12
RANGRF	-0.753711	3.47705e-13	5.87443e-12
NECAB1	1.14991	3.6102e-13	6.06252e-12
KIF7	0.684496	3.79142e-13	6.36134e-12
EPHB1	1.19742	3.8226e-13	6.40812e-12
GDPD5	0.678223	3.9606e-13	6.62804e-12
BUB1	0.690735	3.97829e-13	6.65152e-12
SPECC1	-0.785639	3.98147e-13	6.65152e-12
CKAP2	0.609953	4.0178e-13	6.7007e-12
TCEAL5	1.55171	4.25137e-13	7.066e-12
TRIP13	0.61007	4.09152e-13	6.8178e-12
KCNT1	1.49682	4.1697e-13	6.93619e-12
PNMA8A	1.05324	4.15586e-13	6.91908e-12
SPON1	1.70499	4.34459e-13	7.1902e-12
CHST15	0.840559	4.36886e-13	7.22423e-12
FAM47E	-0.8949	4.47688e-13	7.39027e-12
DUSP15	1.19691	4.5836e-13	7.56002e-12
JPH3	1.43013	4.759e-13	7.81618e-12
CRAT	-0.793997	4.79373e-13	7.86657e-12
ATP8B3	-1.00641	4.82348e-13	7.90871e-12
TTLL13P	-0.704137	4.87986e-13	7.99408e-12
FAM3D	-1.47644	4.91265e-13	8.02785e-12
ODF3B	-1.03115	4.96157e-13	8.09418e-12
NPTXR	1.10464	5.10507e-13	8.32131e-12
KLHDC9	-0.649081	5.12451e-13	8.346e-12
WDR38	-2.05252	5.30858e-13	8.61691e-12
GPLD1	0.698005	5.34116e-13	8.66257e-12
KPNA7	-1.1394	5.56959e-13	8.98063e-12
PIMREG	0.71017	5.45488e-13	8.83228e-12
NEK10	-1.14762	5.77704e-13	9.29969e-12
TSPAN13	-0.656766	5.85993e-13	9.41241e-12
TWSG1	0.592499	5.86158e-13	9.41241e-12
ACOXL	0.944877	5.94636e-13	9.54067e-12
FAM170A	-1.06994	6.9236e-13	1.10018e-11
RYR1	1.24529	6.02536e-13	9.6515e-12
SHISA8	-1.41072	6.45343e-13	1.02925e-11
ZBTB46	0.597762	6.54761e-13	1.04279e-11
FAM166B	-1.66762	6.73449e-13	1.07168e-11
MLF1	1.49222	7.20844e-13	1.14149e-11
NPIPB5	-1.06818	7.36427e-13	1.16479e-11
ADAMTS8	-1.5894	7.36754e-13	1.16479e-11
CDKN2A	1.29957	7.51606e-13	1.1873e-11
COL17A1	-1.48779	7.62347e-13	1.2033e-11
SGCE	0.906197	7.84652e-13	1.23649e-11
ST8SIA4	0.754762	8.02071e-13	1.26222e-11
MCIDAS	-1.0992	8.08426e-13	1.26984e-11
ABCG1	-0.64431	8.61674e-13	1.34804e-11
FKBP1B	0.853522	8.65787e-13	1.35338e-11
SH2D5	1.10205	8.76659e-13	1.36843e-11
PCSK1N	1.50782	8.76819e-13	1.36843e-11
ASB12	-1.16392	9.14764e-13	1.42422e-11
CLIP4	0.839235	9.33532e-13	1.45228e-11
AIF1L	0.6438	9.46166e-13	1.46958e-11
ACSL5	-1.15979	9.61598e-13	1.49117e-11
PTP4A3	0.662276	9.75441e-13	1.51143e-11
GRM2	-0.876645	9.96272e-13	1.5388e-11
AKAP12	1.02384	1.06693e-12	1.64271e-11
SHANK2	-0.974711	1.09116e-12	1.67737e-11
CHST11	0.753232	1.09277e-12	1.67852e-11
KLF12	0.796896	1.1423e-12	1.74907e-11
EPSTI1	0.878185	1.14776e-12	1.75467e-11
RNF212	1.77002	1.18169e-12	1.80161e-11
TMEFF1	1.21803	1.27483e-12	1.92922e-11
PPP1R1B	-1.48562	1.18024e-12	1.80149e-11
HES6	-0.85829	1.19622e-12	1.82159e-11
DYNLRB2	-1.49103	1.22167e-12	1.85599e-11
FBLN2	1.03562	1.21078e-12	1.84231e-11
IDH1	-0.598035	1.23506e-12	1.8734e-11
TTYH2	0.764713	1.23987e-12	1.87923e-11
BNC2	0.9771	1.29208e-12	1.95379e-11
TP53AIP1	-1.28655	1.32643e-12	2.00261e-11
MPP2	0.997007	1.32136e-12	1.99652e-11
TMTC1	1.03662	1.36288e-12	2.05605e-11
SRPK3	-1.10842	1.37333e-12	2.06862e-11
ARMH1	-0.83044	1.38034e-12	2.07757e-11
CLDN16	1.82473	1.5075e-12	2.26195e-11
KCNG1	1.45425	1.50315e-12	2.25717e-11
NCS1	0.591331	1.50895e-12	2.26238e-11
TSHR	1.41134	1.58806e-12	2.37367e-11
CALN1	-1.79779	1.5629e-12	2.33966e-11
GABRE	1.25693	1.58119e-12	2.36522e-11
ADRA1B	1.34776	1.61514e-12	2.40859e-11
SCML2	1.00795	1.60651e-12	2.39863e-11
AMH	-1.47756	1.60722e-12	2.39863e-11
ANKRD66	-2.09133	1.7716e-12	2.6218e-11
IGDCC3	1.44923	1.67173e-12	2.48917e-11
KCND1	0.690764	1.64313e-12	2.44845e-11
ZNF695	0.759386	1.70915e-12	2.54294e-11
GMPR	-0.738368	1.73088e-12	2.57133e-11
SLC16A10	1.08361	1.75628e-12	2.60673e-11
SIMC1	0.59332	1.75739e-12	2.60673e-11
BAIAP3	-1.0978	1.76413e-12	2.61473e-11
LRRC75B	-0.704116	1.80441e-12	2.6663e-11
KLHDC7A	-1.27065	1.8699e-12	2.75888e-11
CCDC181	1.08364	1.91635e-12	2.81886e-11
FOLH1	-0.91654	1.91551e-12	2.81886e-11
ALKBH3	0.937258	1.92475e-12	2.82908e-11
ARHGEF25	0.699379	1.94125e-12	2.85118e-11
SRD5A2	-1.60304	1.99207e-12	2.9214e-11
DLX4	0.998733	1.98222e-12	2.90916e-11
RBBP8NL	-0.803359	2.03767e-12	2.97705e-11
PIP	-2.0605	2.46622e-12	3.54196e-11
PLIN2	0.7729	2.06635e-12	3.01216e-11
SUSD3	0.890981	2.07367e-12	3.02056e-11
IFIT1	1.16386	2.0848e-12	3.03224e-11
COL25A1	1.55437	2.16507e-12	3.13959e-11
SLC5A3	0.610134	2.16382e-12	3.13959e-11
SMARCD3	0.737209	2.17214e-12	3.1475e-11
CENPV	0.86056	2.19001e-12	3.17103e-11
PRR15L	-0.922122	2.37572e-12	3.41703e-11
TMCC2	0.779307	2.47448e-12	3.5512e-11
POC1B	-0.63689	2.50072e-12	3.58368e-11
OSCP1	-0.589563	2.5008e-12	3.58368e-11
IZUMO4	-0.633332	2.50302e-12	3.58422e-11
SCN4A	1.25001	2.67527e-12	3.8001e-11
SAXO2	-1.11299	2.57468e-12	3.68141e-11
TMEM35B	0.683003	2.57979e-12	3.68601e-11
TRABD2B	1.31385	2.60453e-12	3.71318e-11
GPR35	-0.965301	2.59702e-12	3.70518e-11
EGLN3	-0.817776	2.63516e-12	3.75134e-11
CFAP100	-1.59932	2.67124e-12	3.79715e-11
NDRG4	0.791101	2.68986e-12	3.81803e-11
DNAH12	-1.62629	2.7444e-12	3.88977e-11
CCDC113	-0.827329	2.77337e-12	3.92796e-11
GOLT1A	-1.09224	2.80324e-12	3.96738e-11
CCDC78	-1.38001	2.8054e-12	3.96755e-11
METRNL	0.736746	2.8792e-12	4.06306e-11
KLK12	-1.60327	2.9637e-12	4.17625e-11
KLK11	-1.75942	2.98741e-12	4.20356e-11
SHISA6	-1.69423	3.00946e-12	4.23152e-11
STOML3	-1.95831	3.36449e-12	4.69676e-11
FLRT3	1.28476	3.23082e-12	4.52315e-11
RND3	0.67738	3.35838e-12	4.6916e-11
PPM1H	-0.704275	3.41316e-12	4.75787e-11
CHODL	1.32552	3.43788e-12	4.78547e-11
NKAIN4	1.60331	3.45268e-12	4.80264e-11
LMTK3	-0.798118	3.43776e-12	4.78547e-11
FOXJ1	-1.17824	3.49982e-12	4.86472e-11
XKR6	1.16676	3.55068e-12	4.92838e-11
CCDC17	-1.23029	3.61321e-12	5.00802e-11
CPXM2	1.19586	3.64788e-12	5.04887e-11
SCHIP1	0.876656	3.67444e-12	5.08048e-11
TNFSF14	-1.18161	3.72791e-12	5.14864e-11
STEAP1	-0.970622	3.96367e-12	5.44333e-11
WDR93	-0.948941	3.99823e-12	5.47918e-11
SHH	-1.56313	4.02725e-12	5.50343e-11
CACNA2D2	1.12108	4.00554e-12	5.48155e-11
DZIP1	0.855359	4.09174e-12	5.57589e-11
SLC46A2	-1.46007	4.31063e-12	5.84958e-11
KCNH2	1.25875	4.22337e-12	5.74722e-11
FXYD2	1.42849	4.40486e-12	5.95668e-11
AK8	-0.920947	4.24309e-12	5.77001e-11
ANKUB1	-1.56344	4.5005e-12	6.07334e-11
PTPN13	0.9856	4.30937e-12	5.84958e-11
GDF5	-1.37355	4.37582e-12	5.9291e-11
FRMD5	1.27333	4.38488e-12	5.93378e-11
COLEC12	0.923483	4.5164e-12	6.09056e-11
ADRA2B	1.0399	4.62715e-12	6.23558e-11
RHOBTB3	1.03097	4.8123e-12	6.4627e-11
PCOLCE2	1.31051	5.01969e-12	6.72265e-11
NEFH	1.60549	5.04499e-12	6.74724e-11
RAB26	-0.875187	5.16053e-12	6.89703e-11
CKAP2L	0.707634	5.19146e-12	6.9336e-11
ANKRD22	-1.06337	5.21002e-12	6.95361e-11
NAAA	-0.64639	5.32365e-12	7.09552e-11
PNMA8B	0.947045	5.46719e-12	7.27686e-11
TRIM31	-1.61626	5.63171e-12	7.47538e-11
ZFPM2	0.997651	5.63697e-12	7.47725e-11
GAS2L3	0.652221	5.68452e-12	7.53006e-11
GPR158	1.66665	6.13788e-12	8.08653e-11
ZMYND12	-0.861114	5.86135e-12	7.75901e-11
CDC25A	0.590836	5.92546e-12	7.83086e-11
PCSK9	-1.40287	6.12464e-12	8.07456e-11
ASS1	1.11265	6.19157e-12	8.14623e-11
GSPT2	1.04016	6.30079e-12	8.27585e-11
HFM1	1.25113	6.70301e-12	8.72468e-11
DNAJA4	-0.812328	6.33721e-12	8.31534e-11
ESPL1	0.658732	6.37888e-12	8.35311e-11
MAST1	1.01101	6.49295e-12	8.48534e-11
TMSB15B	0.850344	6.63748e-12	8.64517e-11
MAFA	1.33707	6.98124e-12	9.02641e-11
LRRC43	-1.00596	6.77367e-12	8.78725e-11
VIPR1	-0.946673	6.86297e-12	8.89716e-11
PIK3AP1	0.745792	6.95335e-12	9.00233e-11
DNAH11	-1.26292	7.04861e-12	9.10746e-11
KCNK2	1.44851	7.58734e-12	9.74527e-11
RNF39	-0.89709	7.14001e-12	9.21944e-11
FBN3	1.69924	7.34152e-12	9.45713e-11
TAF1A	0.668645	7.34355e-12	9.45713e-11
CPM	-1.1987	7.42207e-12	9.55192e-11
BIRC5	0.640023	7.55014e-12	9.7039e-11
ATF7-NPFF	-0.624196	7.91329e-12	1.01305e-10
XKRX	-0.771058	7.93796e-12	1.01487e-10
SOX11	1.72175	8.5887e-12	1.09018e-10
ATP2A3	-0.903539	8.3438e-12	1.06187e-10
RAPGEFL1	-0.670813	8.49144e-12	1.07995e-10
GCNT1	-0.846515	8.66597e-12	1.09927e-10
SINHCAF	0.65573	8.75404e-12	1.10972e-10
MEIOC	0.843802	8.81796e-12	1.11709e-10
MYCL	0.723649	8.9126e-12	1.12835e-10
MYB	-0.782808	9.01581e-12	1.13993e-10
CFAP74	-1.51499	9.10787e-12	1.14933e-10
PM20D2	0.63355	9.08997e-12	1.14782e-10
ZNF572	1.08894	9.20945e-12	1.15989e-10
HOXA4	1.43813	9.52093e-12	1.19602e-10
CD163	0.851936	9.32445e-12	1.17361e-10
DLGAP5	0.718018	9.43943e-12	1.18655e-10
ROPN1L	-1.72896	9.70179e-12	1.2156e-10
ZNF311	1.24639	9.8849e-12	1.23456e-10
CARD10	-0.745506	9.799e-12	1.22699e-10
RAB25	-0.881778	9.83575e-12	1.2308e-10
SYCE1L	-0.933261	9.8588e-12	1.23289e-10
COL21A1	-1.39922	1.00942e-11	1.25829e-10
GABRP	-1.53572	1.01165e-11	1.25863e-10
ZDBF2	1.14055	1.03216e-11	1.28252e-10
DNAJC10	-0.659184	1.07119e-11	1.32847e-10
SPAG4	-0.709877	1.08478e-11	1.34361e-10
VNN3	-1.56061	1.11353e-11	1.37483e-10
GALNT5	-1.10333	1.10189e-11	1.36134e-10
APOBEC4	-2.01732	1.23034e-11	1.50473e-10
SCN3B	1.08963	1.13011e-11	1.39443e-10
LAD1	-0.809843	1.13466e-11	1.39858e-10
IL17RB	-0.660643	1.19337e-11	1.46689e-10
STEAP2	-0.944974	1.20543e-11	1.47985e-10
ANKK1	-1.05377	1.22025e-11	1.49497e-10
FJX1	0.634855	1.21939e-11	1.49497e-10
NR6A1	0.917847	1.2204e-11	1.49497e-10
WIPF3	0.759363	1.22115e-11	1.49497e-10
STEAP1B	0.98467	1.32749e-11	1.61744e-10
TMEM45A	0.755038	1.3069e-11	1.59635e-10
CDRT4	-0.688159	1.3382e-11	1.62947e-10
IFI44L	1.18574	1.36426e-11	1.65809e-10
HSPB2	0.885984	1.39661e-11	1.69528e-10
A2ML1	-1.39943	1.4243e-11	1.72567e-10
GAD1	-1.53812	1.44589e-11	1.74964e-10
BCAM	0.884649	1.44815e-11	1.75129e-10
SV2A	0.909429	1.48983e-11	1.79723e-10
NTNG1	1.45665	1.54761e-11	1.85655e-10
CELA3B	-1.09866	1.6885e-11	2.007e-10
GPR157	-0.678141	1.54467e-11	1.85507e-10
POGLUT2	0.597551	1.57449e-11	1.88648e-10
MYCBPAP	-1.11438	1.59927e-11	1.91348e-10
FBXO27	1.10155	1.59998e-11	1.91348e-10
TEKT3	-1.19237	1.60772e-11	1.92038e-10
TSPAN18	0.735097	1.60356e-11	1.91658e-10
STMND1	-1.54462	1.64064e-11	1.9585e-10
ATP6V1C2	-0.912701	1.6617e-11	1.97999e-10
C19orf18	-0.908889	1.67175e-11	1.99075e-10
PRIMA1	1.1823	1.68277e-11	2.00142e-10
TSPAN8	-1.52598	1.71037e-11	2.03052e-10
CFAP43	-1.19856	1.70758e-11	2.02844e-10
BBS10	0.588524	1.77665e-11	2.10535e-10
ARNTL2	0.765889	1.80983e-11	2.14206e-10
EEF1A2	1.85564	1.8168e-11	2.14769e-10
OSGIN1	-0.78367	1.82406e-11	2.15496e-10
GPR153	0.711174	1.85559e-11	2.19089e-10
SLC1A1	-0.828225	1.88646e-11	2.22598e-10
CTHRC1	0.908543	1.89173e-11	2.23084e-10
CDKL5	0.633513	1.91313e-11	2.25471e-10
C1GALT1C1L	1.03276	1.96729e-11	2.31154e-10
LRGUK	-0.896434	1.92515e-11	2.2675e-10
TMEM101	-1.28977	1.92636e-11	2.26756e-10
TRAF5	-0.621072	1.95726e-11	2.30253e-10
AKAP14	-1.77317	2.09604e-11	2.44803e-10
MBOAT1	-0.765627	1.97754e-11	2.32218e-10
GFAP	1.27882	2.04962e-11	2.39957e-10
CYBRD1	0.631658	2.00914e-11	2.35644e-10
RSAD2	0.976009	2.01095e-11	2.35714e-10
RAET1E	-1.03188	2.04231e-11	2.39246e-10
ALK	1.28161	2.15972e-11	2.51937e-10
HMMR	0.728936	2.12184e-11	2.47667e-10
MYOZ1	1.25159	2.29249e-11	2.66148e-10
RASSF8	0.777572	2.27677e-11	2.64797e-10
ECT2L	-0.930679	2.30186e-11	2.67076e-10
CLDN9	1.41902	2.33082e-11	2.70275e-10
HSPB1	-0.622581	2.36955e-11	2.74602e-10
NPIPB13	-1.10179	2.3797e-11	2.75615e-10
DEPDC1	0.728856	2.46904e-11	2.85282e-10
GREB1	-0.981303	2.48368e-11	2.86803e-10
COL4A3	1.21846	2.55876e-11	2.94473e-10
LMO3	1.76433	2.57261e-11	2.95842e-10
ARMC3	-1.36589	2.66079e-11	3.05261e-10
NUF2	0.735062	2.65194e-11	3.04425e-10
SDR16C5	1.58759	3.05037e-11	3.47496e-10
DACT2	-1.30068	2.82749e-11	3.22861e-10
FAM218A	1.17471	2.9384e-11	3.35133e-10
IGSF5	-1.00039	3.15345e-11	3.58818e-10
PSAT1	0.786002	3.05237e-11	3.4752e-10
KHK	0.752102	3.15609e-11	3.58909e-10
CLDN1	1.09628	3.40202e-11	3.85298e-10
BCAS4	0.650624	3.543e-11	3.9936e-10
GALNT7	-0.620992	3.54467e-11	3.9936e-10
ARRDC5	-0.827101	3.698e-11	4.15105e-10
TAF4B	0.690264	3.60186e-11	4.05334e-10
CTSF	0.666732	3.6693e-11	4.12208e-10
CUBN	-0.773071	3.7776e-11	4.22422e-10
ITGA10	-0.78766	3.7958e-11	4.24213e-10
HJURP	0.587356	3.90304e-11	4.35448e-10
JAKMIP2	0.966124	4.06105e-11	4.5178e-10
GDPD2	1.08893	4.35949e-11	4.83322e-10
NEXN	0.804472	4.25162e-11	4.719e-10
IYD	-1.23671	4.43355e-11	4.90694e-10
GPR161	0.678685	4.38639e-11	4.86027e-10
TXK	-0.877435	4.45106e-11	4.92351e-10
CEL	-1.10067	4.56842e-11	5.05046e-10
NDST3	1.25838	5.31706e-11	5.82839e-10
DGKG	0.875455	4.65468e-11	5.13997e-10
PELI2	0.881322	4.67034e-11	5.15434e-10
NUDT11	1.13364	4.73281e-11	5.22032e-10
ADH1C	-1.48982	4.88267e-11	5.38257e-10
PLCE1	-0.680727	4.90205e-11	5.40086e-10
SFN	-1.01399	4.94163e-11	5.44007e-10
LRG1	-1.17536	5.00667e-11	5.50677e-10
OR51E2	-0.937883	5.3306e-11	5.83721e-10
CASC1	-1.03107	5.25205e-11	5.76687e-10
CHST3	-0.599491	5.26996e-11	5.78001e-10
SEMA6C	0.775501	5.33112e-11	5.83721e-10
DCST1	-0.690667	5.49157e-11	6.00952e-10
CDKN1B	0.664647	5.80461e-11	6.3307e-10
AQP7	-1.20041	5.98099e-11	6.50759e-10
FXYD7	1.20225	6.34819e-11	6.86197e-10
ELOVL3	1.17577	6.05631e-11	6.57939e-10
HMGA2	1.45358	5.98414e-11	6.50759e-10
MPZL2	-0.637874	5.97294e-11	6.50335e-10
CA12	-1.08275	6.09775e-11	6.62071e-10
SYTL3	-0.623072	6.10649e-11	6.6265e-10
ZNF888	-0.698399	6.12803e-11	6.64616e-10
DNAI2	-1.91713	6.54777e-11	7.062e-10
LRRC10B	-1.38136	6.29246e-11	6.80552e-10
IGLON5	1.34462	6.39076e-11	6.90415e-10
ESYT3	0.806533	6.39858e-11	6.90876e-10
ADH4	-1.22828	7.47658e-11	7.97967e-10
AK7	-0.946058	6.65048e-11	7.16484e-10
SLC44A3	-0.680684	6.74225e-11	7.25968e-10
STK26	0.931719	6.77279e-11	7.28852e-10
ZNF474	-1.28056	7.26177e-11	7.7803e-10
RBPMS	-0.627237	7.34282e-11	7.8628e-10
SGO1	0.64831	7.38335e-11	7.8975e-10
MFSD4A	-0.837739	7.38978e-11	7.90003e-10
LFNG	-0.784996	7.52957e-11	8.03182e-10
NECTIN4	-0.785156	7.77138e-11	8.27614e-10
LINGO4	-1.04055	7.90529e-11	8.40953e-10
ZNF135	1.10213	7.94937e-11	8.44718e-10
PIH1D3	-1.66861	8.83515e-11	9.3121e-10
SMAD9	-0.85701	7.98166e-11	8.47224e-10
AUNIP	0.626135	8.08575e-11	8.57337e-10
FBXO5	0.589273	8.24932e-11	8.74203e-10
ZNF229	1.27406	8.42756e-11	8.9212e-10
PBLD	-0.600646	8.35265e-11	8.84671e-10
OBP2B	-2.34539	9.32003e-11	9.78075e-10
THPO	1.09665	8.58754e-11	9.08066e-10
ISM2	0.991255	8.72188e-11	9.20769e-10
KCNE1B	-1.30704	9.14577e-11	9.61864e-10
TSPEAR	1.33863	9.18166e-11	9.65117e-10
ELMO3	-0.730043	8.75003e-11	9.2324e-10
GLYCTK	-0.843526	9.03394e-11	9.50617e-10
LNP1	0.594998	9.26052e-11	9.72355e-10
PRR22	-0.657412	9.33573e-11	9.78667e-10
MTFR2	0.601471	9.3726e-11	9.82002e-10
PPARGC1A	1.3764	9.56988e-11	1.00159e-09
KLHL29	0.778045	9.49498e-11	9.94288e-10
FSCN1	0.698444	9.70082e-11	1.01366e-09
TMEM154	-0.771688	9.7401e-11	1.01722e-09
FAM83D	0.727981	9.89573e-11	1.03292e-09
CFAP57	-1.1745	9.99073e-11	1.04171e-09
ACTL8	1.62453	1.05661e-10	1.097e-09
RAB17	-0.658798	1.00777e-10	1.05022e-09
CCDC88A	0.68529	1.00928e-10	1.05123e-09
NAT8L	1.03757	1.01047e-10	1.0519e-09
TESC	-1.31124	1.02249e-10	1.06328e-09
PLPPR3	-1.7067	1.07203e-10	1.11123e-09
BPIFB2	-2.14717	1.19621e-10	1.23142e-09
GNMT	-0.678922	1.06063e-10	1.10059e-09
MROH9	-1.75136	1.2266e-10	1.26004e-09
EFNB2	0.727332	1.10711e-10	1.14637e-09
B4GALNT1	0.885021	1.12463e-10	1.16327e-09
TEC	-0.611873	1.1376e-10	1.17606e-09
SPSB4	1.23464	1.22594e-10	1.26003e-09
OTOF	1.08741	1.22742e-10	1.26021e-09
SNTN	-1.94938	1.31093e-10	1.34311e-09
CPNE7	-1.00382	1.28263e-10	1.31551e-09
LRRC18	-1.68658	1.43127e-10	1.44961e-09
DNAI1	-1.736	1.31289e-10	1.34442e-09
NOVA1	1.19687	1.31885e-10	1.34981e-09
TNFRSF14	-0.599657	1.32928e-10	1.35834e-09
PROS1	0.659298	1.34604e-10	1.37258e-09
SLC1A2	-0.988964	1.36865e-10	1.39198e-09
MCOLN3	1.21178	1.42336e-10	1.44261e-09
DMGDH	0.687777	1.42361e-10	1.44261e-09
C4orf19	-0.892859	1.45471e-10	1.47201e-09
DLX5	-1.29432	1.45881e-10	1.4752e-09
TUBB3	1.04803	1.47795e-10	1.493e-09
GABRG3	1.47445	1.57095e-10	1.57711e-09
PRR15	-0.765269	1.48962e-10	1.50244e-09
ZC3H12A	-0.702581	1.50987e-10	1.5213e-09
RASEF	-0.776413	1.51442e-10	1.5243e-09
HSD17B2	-1.13449	1.5187e-10	1.52781e-09
RSPH4A	-1.34061	1.53622e-10	1.54384e-09
RORC	-0.953348	1.55018e-10	1.55707e-09
SEPTIN3	0.939795	1.6425e-10	1.64443e-09
AJAP1	1.227	1.68849e-10	1.68554e-09
ZFP92	0.859174	1.65558e-10	1.65609e-09
GAREM2	0.713877	1.66369e-10	1.66335e-09
DLX3	1.26032	1.68276e-10	1.68155e-09
ENOX1	0.769431	1.68567e-10	1.68359e-09
LRRC66	-0.910199	1.70807e-10	1.70334e-09
AVPR1B	-1.26358	1.80872e-10	1.79542e-09
CUZD1	1.09084	1.7884e-10	1.77707e-09
SPAG8	-1.02166	1.74037e-10	1.73199e-09
CD164L2	-1.17145	1.80167e-10	1.78934e-09
FAM72D	0.689708	1.81501e-10	1.79983e-09
PLG	-1.44576	1.99406e-10	1.96039e-09
KRT23	-1.17568	1.85666e-10	1.83832e-09
EHF	-0.938714	1.8663e-10	1.84693e-09
CR2	1.19963	1.89747e-10	1.87396e-09
ZNF850	0.601784	1.89633e-10	1.87378e-09
BEX4	0.883761	1.92058e-10	1.89581e-09
LRRC23	-0.750647	1.92942e-10	1.90261e-09
ZFP82	0.759231	1.9385e-10	1.91059e-09
KCNK3	1.11365	1.972e-10	1.94165e-09
ZFHX4	1.31775	2.00915e-10	1.97323e-09
IQCA1	1.34975	1.99647e-10	1.96177e-09
SH2D2A	0.680138	2.02577e-10	1.98855e-09
ERICH2	-0.792076	2.08207e-10	2.04278e-09
ADGB	-1.69444	2.29659e-10	2.23744e-09
CSF3	-1.66436	2.20119e-10	2.15205e-09
EFCAB12	-1.01697	2.12765e-10	2.0833e-09
CLDN11	0.913951	2.24202e-10	2.18977e-09
CDKL2	1.10458	2.35058e-10	2.28319e-09
FCHO1	0.925243	2.32908e-10	2.26683e-09
RNF112	0.776058	2.3579e-10	2.28915e-09
PALD1	0.597007	2.33679e-10	2.27206e-09
CALCB	1.65688	2.54209e-10	2.4545e-09
PLIN5	-1.00716	2.39688e-10	2.32236e-09
SORD	-0.591644	2.42565e-10	2.34906e-09
TEKT2	-1.05539	2.44015e-10	2.36193e-09
POLQ	0.609664	2.51956e-10	2.43516e-09
EMP1	0.754114	2.53812e-10	2.45188e-09
FCRL2	-1.2449	2.77557e-10	2.66405e-09
LAMB4	-0.794616	2.71545e-10	2.61409e-09
CPNE8	0.902995	2.70804e-10	2.60954e-09
CDK5R2	1.25056	3.02113e-10	2.87e-09
PPP2R2B	1.17326	2.76108e-10	2.65145e-09
LRRN1	1.50017	2.77711e-10	2.66422e-09
PZP	-1.5691	2.86128e-10	2.73956e-09
PLCD3	0.664113	2.88395e-10	2.75584e-09
AC092835.1	0.871068	3.01232e-10	2.86443e-09
AQP2	-1.02096	2.98656e-10	2.84271e-09
HES4	-0.688741	2.96392e-10	2.82532e-09
SLC43A3	0.680133	3.01787e-10	2.8683e-09
ANO2	0.807291	3.10733e-10	2.94613e-09
SOX17	-0.936439	3.19974e-10	3.02196e-09
GFPT2	0.795397	3.20449e-10	3.02351e-09
IFIT3	0.796605	3.21844e-10	3.03372e-09
COL11A2	0.94026	3.29341e-10	3.09799e-09
BCAS1	-1.06538	3.39925e-10	3.1887e-09
SLC22A17	0.78954	3.4932e-10	3.2721e-09
RAB42	0.694546	3.50102e-10	3.27784e-09
CADPS2	-0.734784	3.60934e-10	3.37277e-09
GRB7	0.751929	3.62774e-10	3.38833e-09
SPATA25	0.619574	3.72296e-10	3.47393e-09
KIF5C	0.966068	3.78073e-10	3.52614e-09
NEURL1	1.02112	3.92778e-10	3.65978e-09
SYN1	0.749852	3.97791e-10	3.70294e-09
MYPN	-0.990164	4.2547e-10	3.93424e-09
GDF5OS	-0.853611	4.3076e-10	3.97182e-09
MORN5	-1.55626	4.14188e-10	3.84087e-09
C11orf52	-0.749259	4.27431e-10	3.94717e-09
TRIM9	0.900661	4.12304e-10	3.82887e-09
TMEM231	-0.64576	4.1271e-10	3.83081e-09
CPE	0.717449	4.16346e-10	3.85868e-09
KCNJ4	1.33678	4.43364e-10	4.0803e-09
KCNQ2	1.78563	4.82583e-10	4.40578e-09
KLK14	-1.2315	4.49033e-10	4.13051e-09
PCK1	1.65727	4.74227e-10	4.33968e-09
DAPK2	-0.589618	4.57893e-10	4.20604e-09
RSPO3	1.28636	4.65498e-10	4.26783e-09
PLSCR1	0.614871	4.7015e-10	4.30642e-09
C3orf67	1.22358	4.80304e-10	4.38703e-09
CCDC33	-1.22319	4.77909e-10	4.36859e-09
MORN3	-0.773538	4.91641e-10	4.48426e-09
NLRP1	0.650154	5.03568e-10	4.58875e-09
LRIG1	-0.7457	5.04271e-10	4.593e-09
ESPNL	1.19863	5.21355e-10	4.73751e-09
IGFBP6	0.776813	5.17211e-10	4.70645e-09
PDPN	0.841778	5.35204e-10	4.85654e-09
ZNF750	-1.21337	5.41913e-10	4.91513e-09
PLA2G7	0.760855	5.44626e-10	4.93513e-09
NCAPG	0.601446	5.47037e-10	4.95236e-09
OR51E1	-0.757173	5.54556e-10	5.01425e-09
TNFRSF13C	0.689288	5.57356e-10	5.03641e-09
CFAP77	-1.71072	5.7954e-10	5.23231e-09
TNS4	-1.11529	5.90938e-10	5.32748e-09
IFIT2	0.737979	6.03551e-10	5.43615e-09
ST6GALNAC2	-0.764799	6.07587e-10	5.46997e-09
KLK6	1.5808	6.1726e-10	5.55191e-09
TM6SF2	0.772931	6.19632e-10	5.5681e-09
LYPD1	1.27998	6.2875e-10	5.63701e-09
SERINC5	-0.603152	6.32096e-10	5.6644e-09
HDGFL3	0.682512	6.34303e-10	5.68156e-09
DRC7	-1.39833	6.48434e-10	5.80011e-09
FADS2	-0.677083	6.44942e-10	5.77419e-09
CACNA1B	1.35347	6.77222e-10	6.04094e-09
TSPAN1	-1.01715	6.67352e-10	5.96384e-09
DSEL	0.971842	6.72629e-10	6.00273e-09
WDR66	-0.797136	6.81459e-10	6.07317e-09
GBP1	0.719438	7.00489e-10	6.2399e-09
FST	1.23973	7.28622e-10	6.47568e-09
LIPC	0.933726	7.32518e-10	6.50733e-09
NXPH4	1.25285	7.4279e-10	6.59256e-09
FLNC	0.934462	7.79489e-10	6.88372e-09
SST	2.148	8.41972e-10	7.40859e-09
SYT9	1.10092	9.0346e-10	7.89604e-09
WNT3	0.882449	7.93102e-10	7.00075e-09
DNAH10	-0.980454	8.10513e-10	7.1512e-09
ZBED9	1.11889	8.56267e-10	7.51737e-09
TEKT1	-1.88143	8.5305e-10	7.49251e-09
RNF157	0.772865	8.47247e-10	7.44826e-09
CPT1C	0.821343	8.4804e-10	7.45187e-09
KCNE1	-1.13865	8.76924e-10	7.67792e-09
FAM184A	1.01394	8.59917e-10	7.546e-09
PRKAR2B	0.836144	9.02848e-10	7.89424e-09
BOLA2-SMG1P6	0.621222	9.15342e-10	7.9927e-09
USP44	1.07176	9.38591e-10	8.18102e-09
TUB	0.96143	9.42081e-10	8.20775e-09
STMN3	0.728458	9.49049e-10	8.26106e-09
GGH	0.667566	9.62967e-10	8.37471e-09
NAALAD2	0.805016	9.75481e-10	8.4684e-09
PSCA	-1.38361	9.8788e-10	8.56244e-09
MAP7D2	1.06219	9.84945e-10	8.54673e-09
B4GALT6	0.75493	1.00391e-09	8.68421e-09
VWA5B2	-1.41856	1.02504e-09	8.85912e-09
AGBL2	-1.0151	1.02756e-09	8.87506e-09
SLC4A3	0.769987	1.03065e-09	8.89568e-09
FAM20A	0.922944	1.03696e-09	8.94339e-09
BRSK1	0.813782	1.04254e-09	8.9824e-09
ALG1L	-1.0509	1.06925e-09	9.20842e-09
HOXB1	-1.06955	1.20875e-09	1.0323e-08
LHX1	1.99098	1.23964e-09	1.05497e-08
CMPK2	0.772457	1.11115e-09	9.54395e-09
WT1	1.3677	1.11739e-09	9.59329e-09
POU3F3	2.35142	1.27369e-09	1.08111e-08
MS4A8	-1.98989	1.2049e-09	1.02991e-08
NAT1	-0.646307	1.16109e-09	9.95531e-09
MYMX	-0.976914	1.20078e-09	1.02684e-08
EPM2AIP1	0.915378	1.18049e-09	1.01083e-08
ZNF853	0.604888	1.19189e-09	1.02013e-08
SMC4	0.669171	1.22277e-09	1.04198e-08
TTC25	-0.945463	1.22721e-09	1.0453e-08
CXCL14	-1.56675	1.23021e-09	1.0474e-08
STXBP6	-0.835236	1.24484e-09	1.05893e-08
NHLRC4	-0.918664	1.25572e-09	1.06725e-08
MIXL1	0.847154	1.28252e-09	1.08766e-08
OR2C1	-0.881277	1.52646e-09	1.27726e-08
CABCOCO1	-1.26132	1.31841e-09	1.11615e-08
PNPLA5	1.17079	1.5186e-09	1.27123e-08
CLCNKB	0.980169	1.34444e-09	1.13669e-08
OBSCN	0.728445	1.33588e-09	1.13044e-08
LBX2	-0.799536	1.33828e-09	1.13198e-08
IQUB	-1.12986	1.35566e-09	1.14469e-08
MFAP2	0.851463	1.34977e-09	1.1407e-08
PLAGL1	0.738717	1.38223e-09	1.1651e-08
CELSR3	0.630044	1.49289e-09	1.25241e-08
SLC26A8	-0.65275	1.505e-09	1.26139e-08
CEACAM5	-1.97917	1.56628e-09	1.30776e-08
SCNN1G	-1.39195	1.51706e-09	1.27049e-08
SERPINA3	-1.48502	1.6498e-09	1.37397e-08
TMEM221	0.961238	1.5498e-09	1.29456e-08
BRINP1	1.23049	1.66011e-09	1.38195e-08
PVALB	1.1487	1.73393e-09	1.43909e-08
IFI44	0.85245	1.61194e-09	1.34416e-08
TTC29	-1.56238	1.76826e-09	1.46446e-08
GRK1	1.07056	1.96036e-09	1.60971e-08
TLR3	-0.716276	1.71163e-09	1.42276e-08
CCDC146	-0.903095	1.72707e-09	1.43463e-08
ALDH3A1	-1.05573	1.73193e-09	1.43805e-08
ITIH2	-1.32958	1.76028e-09	1.4591e-08
KIAA1549L	1.15408	1.75125e-09	1.45223e-08
ARC	0.960715	1.79607e-09	1.48307e-08
SLC39A5	1.1491	1.82082e-09	1.50287e-08
KCNIP3	0.856836	1.90432e-09	1.56714e-08
PCED1B	-0.690311	1.92739e-09	1.58545e-08
STEAP3	-0.646636	1.93877e-09	1.59414e-08
BEND7	0.998204	1.95339e-09	1.6048e-08
RNASE4	-0.852809	2.00913e-09	1.64504e-08
ADAM11	0.775489	2.00482e-09	1.64219e-08
GPR68	-0.653059	2.02146e-09	1.65444e-08
PROM2	-0.835108	2.02331e-09	1.65525e-08
ART3	-1.1166	2.1108e-09	1.72031e-08
EPS8L3	-1.58519	2.20744e-09	1.79531e-08
SALL1	-0.877369	2.13114e-09	1.73616e-08
HP	-1.87227	2.14149e-09	1.74313e-08
SLC35G2	0.617997	2.23e-09	1.81214e-08
MLH1	0.793944	2.26733e-09	1.84017e-08
MDGA1	0.734037	2.33904e-09	1.89599e-08
GNAZ	0.653893	2.44549e-09	1.97898e-08
PLA2R1	-0.651419	2.45492e-09	1.98496e-08
ARL4D	-0.786952	2.46231e-09	1.99011e-08
PRR5L	-0.641307	2.50057e-09	2.01935e-08
CPEB1	0.946821	2.56988e-09	2.07103e-08
MISP3	-0.619675	2.56322e-09	2.06652e-08
KMO	-0.860075	2.58061e-09	2.07881e-08
CCL22	-0.944102	2.62115e-09	2.10885e-08
AQP6	-1.07918	2.706e-09	2.17082e-08
AC008870.1	-1.40771	2.70528e-09	2.17082e-08
PAK3	1.06216	2.83108e-09	2.2665e-08
RAET1G	-0.76421	2.77339e-09	2.22306e-08
AADAT	-0.668109	2.79354e-09	2.23828e-08
SERF1B	0.604227	2.84791e-09	2.27903e-08
CCDC190	-1.39325	3.20996e-09	2.54675e-08
ZKSCAN7	0.736808	2.95608e-09	2.3588e-08
METTL7B	1.0733	3.00751e-09	2.39689e-08
DYDC1	-1.21618	3.34072e-09	2.63117e-08
PRRG4	-0.588521	3.04407e-09	2.42404e-08
TMEM38B	0.652052	3.09036e-09	2.45788e-08
PTGS1	1.11409	3.11161e-09	2.47276e-08
HES2	-0.961699	3.22653e-09	2.55885e-08
SNX32	0.691467	3.24886e-09	2.57551e-08
WFDC2	-1.0699	3.256e-09	2.57907e-08
MAPRE3	-0.659623	3.26339e-09	2.58282e-08
MUCL1	-1.9129	3.63739e-09	2.84982e-08
FIGN	0.996948	3.33369e-09	2.6267e-08
CENPE	0.602202	3.33073e-09	2.62543e-08
CCDC153	-0.765807	3.34989e-09	2.63733e-08
C17orf50	-0.830276	3.66615e-09	2.86889e-08
SLC28A1	-0.805657	3.5133e-09	2.75816e-08
ATP8A2	0.87626	3.47454e-09	2.72993e-08
ASPM	0.663899	3.62822e-09	2.84379e-08
SCAMP5	0.602678	3.67596e-09	2.87541e-08
SPATA6L	-0.691837	3.81374e-09	2.97719e-08
MMEL1	-0.755776	3.88225e-09	3.02703e-08
PHOSPHO1	0.834454	3.90812e-09	3.04354e-08
NTF3	1.00076	3.94139e-09	3.06822e-08
CAMK2N1	-0.802155	4.04198e-09	3.14401e-08
IL6	0.966814	4.1135e-09	3.19199e-08
DNM1	0.672506	4.12839e-09	3.20099e-08
BEX1	1.38114	4.2372e-09	3.2749e-08
ZNF662	0.989223	4.20889e-09	3.25561e-08
ENKUR	-1.36178	4.36906e-09	3.36612e-08
PCDHB6	0.898674	4.43875e-09	3.41574e-08
MATN1	-0.825829	4.52719e-09	3.48105e-08
RAB40A	0.696268	4.6261e-09	3.55008e-08
PRSS8	-0.654755	4.57949e-09	3.51709e-08
CXCR2	-0.981462	4.70321e-09	3.60215e-08
STAR	-0.910103	4.74119e-09	3.62563e-08
TLE2	-0.706254	4.70804e-09	3.60443e-08
PIFO	-1.11075	4.74132e-09	3.62563e-08
C20orf85	-2.04192	4.9639e-09	3.78393e-08
ZSWIM5	-0.751097	4.78313e-09	3.65473e-08
CACNA2D1	0.837144	4.81493e-09	3.67758e-08
MSMB	-1.44827	5.48929e-09	4.14382e-08
BBOF1	-0.640299	4.83153e-09	3.6888e-08
SMCO3	0.639427	5.15294e-09	3.90964e-08
ECT2	0.589279	4.94147e-09	3.76978e-08
KCNMB4	0.979322	4.97006e-09	3.78714e-08
PAQR5	0.699438	4.98158e-09	3.79443e-08
ST6GALNAC5	1.08541	5.0974e-09	3.87506e-08
DCDC2B	-0.963	5.23056e-09	3.96389e-08
HUNK	0.922697	5.15628e-09	3.91065e-08
PCDH10	1.40712	5.37499e-09	4.06385e-08
ARMCX4	0.786962	5.27875e-09	3.9973e-08
ETV5	0.723801	5.3096e-09	4.01753e-08
PHACTR3	1.00456	5.73682e-09	4.32396e-08
CFAP299	-1.32963	6.13693e-09	4.59702e-08
GIPR	-0.930108	5.79657e-09	4.36392e-08
ALPK2	0.995199	5.90762e-09	4.44237e-08
SGO2	0.602311	5.93115e-09	4.45834e-08
RNLS	0.914868	5.94445e-09	4.46661e-08
PIPOX	0.76833	5.99818e-09	4.5035e-08
APOF	-0.870686	6.75521e-09	5.00807e-08
FETUB	-1.03335	7.77496e-09	5.70105e-08
TLR5	-0.604452	6.48736e-09	4.83161e-08
TRAM1L1	0.926252	6.54988e-09	4.87257e-08
KLK7	1.61745	6.74145e-09	4.99978e-08
ARHGAP28	0.791889	6.67061e-09	4.9548e-08
TPBGL	0.985241	6.68014e-09	4.95998e-08
TOGARAM2	-1.05041	6.69184e-09	4.96678e-08
CEACAM6	-1.49795	7.09438e-09	5.24353e-08
TMEM64	0.598349	7.16902e-09	5.29669e-08
ANKRD7	1.02642	8.66116e-09	6.28921e-08
PDE6G	0.942096	7.4519e-09	5.489e-08
FABP3	0.850879	7.48591e-09	5.50988e-08
ADAM33	1.06484	7.55407e-09	5.55164e-08
DAB1	1.1592	7.80072e-09	5.71563e-08
CD22	1.05137	7.59513e-09	5.5776e-08
SLC38A3	1.13042	7.7725e-09	5.70105e-08
SAMD9	0.722614	7.799e-09	5.71563e-08
SCGB1A1	-1.75331	8.48597e-09	6.1689e-08
TRPV4	-0.611855	7.9884e-09	5.84434e-08
FAM20C	0.612199	8.07002e-09	5.89296e-08
CATIP	-1.16962	8.18657e-09	5.96911e-08
CNKSR2	1.10164	8.44945e-09	6.14465e-08
SPIRE1	0.814348	8.3043e-09	6.05268e-08
LTF	-1.96527	8.37075e-09	6.09804e-08
AC109829.1	0.709264	8.97961e-09	6.51315e-08
FGF11	0.773396	8.99367e-09	6.52092e-08
ZFP3	0.846135	8.86212e-09	6.43033e-08
PARVG	-0.712499	9.00479e-09	6.52423e-08
ADM	-0.720445	9.00495e-09	6.52423e-08
ZMAT4	1.0649	9.82908e-09	7.08174e-08
DTHD1	-1.34719	9.53602e-09	6.87824e-08
NTSR1	1.07153	9.67918e-09	6.97892e-08
CHL1	1.43778	9.27267e-09	6.69933e-08
TDGF1	-1.09846	9.5066e-09	6.85957e-08
AC010255.3	-1.31077	1.17378e-08	8.34262e-08
MAP1LC3C	1.18529	1.02716e-08	7.36784e-08
GP2	-2.28505	1.24902e-08	8.82255e-08
HS3ST1	-0.753105	1.0094e-08	7.25651e-08
MATN3	0.79161	1.01419e-08	7.28826e-08
TGIF2-RAB5IF	0.625827	1.13471e-08	8.07966e-08
IL10	0.823101	1.08066e-08	7.72028e-08
KCNH3	-0.953993	1.07247e-08	7.67298e-08
RND2	0.879198	1.09282e-08	7.80141e-08
IRX3	-1.19669	1.09404e-08	7.80726e-08
LIPM	-0.829519	1.17571e-08	8.35328e-08
KCNH8	1.17795	1.24781e-08	8.82037e-08
COMP	1.49424	1.16852e-08	8.30823e-08
CCNA1	-1.29769	1.18278e-08	8.40042e-08
TCF15	0.970485	1.21648e-08	8.62403e-08
CD68	0.826602	1.22767e-08	8.69067e-08
LARGE2	-0.602804	1.21301e-08	8.60257e-08
SERPING1	0.599556	1.22686e-08	8.68813e-08
G0S2	-0.737665	1.24138e-08	8.77817e-08
CCL8	0.936007	1.25824e-08	8.87478e-08
THRB	1.07223	1.25298e-08	8.84411e-08
BCL2L14	-0.721793	1.26753e-08	8.93708e-08
RSPH10B2	-0.957675	1.47074e-08	1.03026e-07
S100P	-1.30962	1.31773e-08	9.27755e-08
GPR27	0.811302	1.33257e-08	9.37522e-08
ADRA2A	-1.02273	1.33622e-08	9.39752e-08
DLK1	1.93451	1.66189e-08	1.15294e-07
ZNF608	0.679313	1.34608e-08	9.45652e-08
SLITRK2	1.69627	1.57279e-08	1.09622e-07
GPC5	1.04779	1.65737e-08	1.15104e-07
MT-ND4L	-0.854316	1.46641e-08	1.0276e-07
CCL20	-1.25491	1.47555e-08	1.03288e-07
LPAR1	-0.63866	1.47212e-08	1.03086e-07
VSTM5	0.805968	1.5813e-08	1.10175e-07
TENM1	1.39714	1.59107e-08	1.10777e-07
SLC1A3	0.879839	1.54192e-08	1.07702e-07
WDR17	1.07803	1.73202e-08	1.1969e-07
KNCN	-1.25449	1.94617e-08	1.33258e-07
CRACD	0.809224	1.62457e-08	1.12947e-07
GRIN3B	-1.1337	1.72836e-08	1.19523e-07
WDR78	-0.716867	1.76415e-08	1.21695e-07
PGBD5	0.805418	1.79556e-08	1.23773e-07
PYGO1	0.888726	1.83063e-08	1.25923e-07
WDR49	-1.33194	1.98247e-08	1.35695e-07
GABRA5	0.993958	2.32508e-08	1.56937e-07
HBA1	-1.23573	2.02804e-08	1.38522e-07
EFCAB10	-0.909062	1.99091e-08	1.36129e-07
ENO4	-0.887946	2.01516e-08	1.37691e-07
NMU	0.8784	2.02956e-08	1.38543e-07
P2RY6	0.626579	2.04677e-08	1.39458e-07
TRIB3	0.692162	2.06106e-08	1.40383e-07
MSX2	-1.34113	2.0634e-08	1.40493e-07
IRX5	-1.11227	2.10316e-08	1.4305e-07
HPD	0.765387	2.16524e-08	1.47015e-07
PTGIS	1.0886	2.16922e-08	1.47234e-07
MPPED2	-0.98715	2.17909e-08	1.47853e-07
REP15	0.631063	2.29651e-08	1.55224e-07
EFEMP1	0.845113	2.25047e-08	1.52483e-07
AC109583.1	1.35328	2.31773e-08	1.5655e-07
CFAP52	-1.03722	2.27365e-08	1.5384e-07
SERPINA1	-1.10821	2.28006e-08	1.54219e-07
CAPSL	-1.48426	2.37099e-08	1.59814e-07
FNDC5	0.768582	2.38603e-08	1.60771e-07
CHST4	-1.06728	2.42381e-08	1.63148e-07
CRIP3	0.822414	2.56926e-08	1.72314e-07
KISS1	-0.920069	2.62029e-08	1.75522e-07
RASGEF1A	1.01075	2.56973e-08	1.72314e-07
SRMS	-1.01953	2.66842e-08	1.785e-07
TMEM59L	1.01116	2.69563e-08	1.80134e-07
ATP6V1G2	0.589562	2.73616e-08	1.82655e-07
HSD11B2	-0.637574	2.78331e-08	1.85444e-07
GPR3	0.635378	2.83368e-08	1.88518e-07
LY6E	0.726062	2.84754e-08	1.89278e-07
GAS1	0.952542	2.90575e-08	1.9285e-07
PRRT4	0.919002	3.05121e-08	2.01884e-07
MKRN3	1.66811	3.47063e-08	2.26933e-07
PLEKHA6	-0.650347	2.94418e-08	1.95201e-07
MYRIP	-0.887459	3.0156e-08	1.99596e-07
RPL39	0.696278	3.06095e-08	2.02457e-07
C20orf204	0.733208	3.06195e-08	2.02457e-07
SMC1B	0.985039	3.106e-08	2.04882e-07
MAP2K6	-0.683654	3.0727e-08	2.03099e-07
UCN	-0.63714	3.07952e-08	2.0348e-07
GDAP1	0.615879	3.08451e-08	2.03672e-07
SUSD5	0.797015	3.16708e-08	2.08531e-07
C6orf201	-0.77848	3.5023e-08	2.28696e-07
SYCP2L	0.885158	3.66011e-08	2.38281e-07
C2orf16	0.619707	3.5492e-08	2.31525e-07
RHOF	0.670809	3.59004e-08	2.33981e-07
TRIM55	-1.32162	3.81313e-08	2.47003e-07
ZNF717	0.936147	3.69575e-08	2.40521e-07
PLIN1	-0.673026	3.76323e-08	2.44278e-07
SERPINI1	0.667654	3.76156e-08	2.44278e-07
SPEF1	-0.952193	3.76478e-08	2.44278e-07
TSPAN11	-0.89869	3.7674e-08	2.44366e-07
SLC36A4	0.730792	3.77654e-08	2.44877e-07
MAGEL2	0.97168	4.03209e-08	2.59974e-07
CATSPERB	-0.729644	3.95522e-08	2.5544e-07
ABCC3	-0.791734	3.94523e-08	2.54965e-07
STAC	0.982699	4.09441e-08	2.63206e-07
ACADL	-1.25512	4.17025e-08	2.67816e-07
UNC13A	0.905492	4.07342e-08	2.62198e-07
MPV17L	1.0929	4.06957e-08	2.62042e-07
DNAAF3	-0.812854	4.07735e-08	2.62283e-07
CCDC188	-0.993119	4.10635e-08	2.63887e-07
POU6F2	1.5451	4.93951e-08	3.11559e-07
RPL39L	0.736366	4.19109e-08	2.68711e-07
TEX53	-0.659957	5.182e-08	3.25167e-07
KCTD14	-0.714668	4.29962e-08	2.75396e-07
SPOCK3	1.38145	4.83944e-08	3.05743e-07
PPIAL4H	-0.803232	6.11911e-08	3.79924e-07
SGCG	1.10867	4.89063e-08	3.08576e-07
IL23A	0.612586	4.37086e-08	2.79591e-07
LMOD3	-0.587736	4.48894e-08	2.86297e-07
SLC47A2	-1.01868	4.40249e-08	2.81429e-07
LOXL4	0.773409	4.39377e-08	2.80965e-07
ARSF	-1.0932	5.27146e-08	3.30247e-07
NPAS3	-1.30045	4.42666e-08	2.82696e-07
C6orf118	-1.39081	4.74613e-08	3.00336e-07
ABCC4	0.599906	4.58563e-08	2.91508e-07
EGFL6	0.916397	4.63076e-08	2.94184e-07
CAND2	0.715074	4.63384e-08	2.94187e-07
SCNN1A	-0.650349	4.63725e-08	2.94308e-07
BST2	0.9355	4.67657e-08	2.96416e-07
PLXNB3	-0.861227	4.68605e-08	2.96921e-07
TMEM212	-1.54292	5.86387e-08	3.64193e-07
PLA2G4E	-0.843048	5.04708e-08	3.17623e-07
PRRX2	1.00163	4.80015e-08	3.03458e-07
SYNGR3	0.773173	4.87605e-08	3.07941e-07
MEGF6	0.671966	4.87739e-08	3.07941e-07
SERPINA5	-1.38636	4.87899e-08	3.07941e-07
ADAM21	0.806224	5.23302e-08	3.28263e-07
C1QL1	1.214	5.06742e-08	3.18697e-07
CCNJL	0.685528	5.07147e-08	3.18848e-07
CARD11	0.756891	5.2602e-08	3.29648e-07
SEC14L5	-0.845449	5.46886e-08	3.41624e-07
ADAMTS1	0.635662	5.45485e-08	3.40858e-07
AMBP	-1.30276	5.508e-08	3.43958e-07
MYLK3	-0.948034	5.51911e-08	3.4443e-07
C11orf97	-1.38827	6.34589e-08	3.92376e-07
NXPE2	-0.976884	6.56609e-08	4.04833e-07
RGR	-1.33019	6.50116e-08	4.01084e-07
MYOZ3	0.822212	5.81206e-08	3.61552e-07
FPR3	0.661256	5.81056e-08	3.61552e-07
ZNF516	-0.647101	5.82917e-08	3.62154e-07
BHLHA15	-0.813839	6.21706e-08	3.85145e-07
SALL4	0.994581	6.22019e-08	3.85216e-07
FKBP5	0.660334	6.17662e-08	3.8325e-07
TRIL	0.703811	6.19464e-08	3.83878e-07
CCN6	0.979757	6.33228e-08	3.91659e-07
SLC6A17	0.853748	6.61986e-08	4.08019e-07
INA	1.18262	6.38893e-08	3.94911e-07
DNAH6	-0.932711	6.39541e-08	3.95061e-07
PRTFDC1	0.765509	6.56194e-08	4.04705e-07
RPL10L	-0.787136	7.80039e-08	4.74317e-07
LRFN5	1.13226	6.86736e-08	4.21803e-07
LMO1	1.22589	7.24203e-08	4.42857e-07
FCGR3A	0.651685	6.80129e-08	4.18537e-07
C19orf57	0.63894	6.82596e-08	4.19923e-07
SLC28A3	-0.872847	6.84312e-08	4.20712e-07
FOXA1	-1.42798	6.87388e-08	4.2207e-07
CLDN19	1.61494	8.1895e-08	4.96425e-07
AKAP7	-0.605727	7.01679e-08	4.30301e-07
ANXA1	-0.720171	7.18075e-08	4.39248e-07
ABCA10	-0.771049	7.42045e-08	4.52629e-07
FCGBP	-0.827673	7.57394e-08	4.61412e-07
SMIM35	-0.632875	9.61423e-08	5.73668e-07
TRIM46	0.650031	7.81052e-08	4.74784e-07
TMEM114	-0.953684	8.80923e-08	5.3019e-07
SLC27A2	-0.704275	8.13833e-08	4.93477e-07
SEC14L3	-0.943339	9.62771e-08	5.74296e-07
PLPP4	1.00661	8.33607e-08	5.04523e-07
CALB2	1.12152	8.36887e-08	5.06193e-07
NTF4	1.00536	8.88721e-08	5.34552e-07
SLC14A2	1.076	8.60258e-08	5.19038e-07
WSCD1	0.774538	8.51384e-08	5.14162e-07
KRT40	-0.922452	9.56523e-08	5.71621e-07
TGFBR3	0.633776	8.65462e-08	5.21853e-07
KIAA2012	-1.16305	9.20699e-08	5.52079e-07
CFAP69	-0.605491	8.93029e-08	5.36479e-07
HOXD8	0.701894	8.94803e-08	5.37379e-07
OAS1	0.757692	9.06136e-08	5.4385e-07
EFCAB1	-1.38997	9.206e-08	5.52079e-07
SLC5A9	-0.817855	9.22949e-08	5.53258e-07
APCDD1L	1.13985	9.5295e-08	5.69661e-07
FAM72C	0.595944	9.45016e-08	5.65265e-07
TENM4	0.866117	9.35197e-08	5.60081e-07
CHSY3	0.594554	9.42715e-08	5.64236e-07
TRPV3	0.853178	9.63627e-08	5.7463e-07
RIMS4	1.10114	9.72291e-08	5.79441e-07
ZNF492	1.03143	1.03648e-07	6.14868e-07
CFAP58	-0.911643	9.8063e-08	5.84053e-07
SAMD5	0.78989	1.00727e-07	5.99003e-07
RNASE7	-1.0813	1.25379e-07	7.30416e-07
PTPRH	-0.895555	1.04579e-07	6.20012e-07
C1QTNF8	-1.34781	1.53997e-07	8.86232e-07
SLC6A2	-1.43186	1.11729e-07	6.58391e-07
TIGD4	-0.611275	1.07065e-07	6.33016e-07
ZNF667	1.04594	1.07172e-07	6.33457e-07
EXTL1	0.718509	1.08979e-07	6.43551e-07
GAP43	0.932131	1.17423e-07	6.87978e-07
ITPRIPL1	0.64131	1.09362e-07	6.45614e-07
CRHBP	0.71943	1.19655e-07	7.00425e-07
TMEM176B	0.676603	1.12577e-07	6.62982e-07
MAPK4	1.04524	1.15842e-07	6.79739e-07
C16orf74	0.863314	1.13515e-07	6.679e-07
LYPD6B	0.946626	1.1504e-07	6.75444e-07
BICC1	0.750033	1.14996e-07	6.75386e-07
TTC6	-1.11974	1.22227e-07	7.13977e-07
TEKT5	-0.591296	1.20287e-07	7.03406e-07
RIC3	0.944128	1.22844e-07	7.16937e-07
RAB44	-0.684159	1.26768e-07	7.3762e-07
ANKDD1B	-0.932848	1.25247e-07	7.29866e-07
OR1F1	-0.95675	1.48262e-07	8.55777e-07
SCGB1D4	-1.84409	1.40424e-07	8.12219e-07
DMBT1	-1.47131	1.25939e-07	7.33236e-07
C2orf88	-0.949292	1.25782e-07	7.32542e-07
AMT	-0.63525	1.27328e-07	7.40435e-07
WFDC1	-0.592821	1.27402e-07	7.40647e-07
OCA2	1.05163	1.35655e-07	7.85807e-07
ZFP42	1.91245	1.96018e-07	1.10871e-06
CELA3A	-0.939042	1.64116e-07	9.40858e-07
DEFB1	-1.27008	1.36094e-07	7.88111e-07
ZNF829	0.680965	1.3682e-07	7.91848e-07
GFRA1	1.05678	1.39356e-07	8.06286e-07
C11orf88	-1.5736	1.48252e-07	8.55777e-07
TRIM71	1.19046	1.5597e-07	8.96807e-07
RIBC2	-0.706428	1.46971e-07	8.48826e-07
NRG3	1.14589	1.69985e-07	9.71356e-07
CRB2	1.00691	1.48666e-07	8.57854e-07
PIP5KL1	0.653634	1.50718e-07	8.68921e-07
NDP	-0.988241	1.5404e-07	8.86232e-07
LDOC1	0.932858	1.62207e-07	9.30462e-07
COL9A1	1.51326	1.68179e-07	9.61884e-07
C6	-1.59734	1.83149e-07	1.04138e-06
LIPI	0.698425	2.11434e-07	1.18659e-06
MAJIN	0.93576	1.79064e-07	1.01935e-06
C2orf74	0.747578	1.71772e-07	9.80995e-07
HPCAL4	0.832218	1.82628e-07	1.03903e-06
RNF150	0.784272	1.71928e-07	9.81596e-07
EPHA6	0.980319	1.87003e-07	1.06098e-06
LRRC31	-1.15044	1.87786e-07	1.06494e-06
ENTPD8	-0.883545	1.85913e-07	1.05524e-06
LINGO2	1.06493	2.04915e-07	1.15374e-06
RFX2	-0.602641	1.90459e-07	1.07871e-06
NAP1L3	0.708968	1.98701e-07	1.12193e-06
GALNT13	1.09196	2.07551e-07	1.16682e-06
NBEA	0.752171	2.02558e-07	1.14205e-06
RAB39A	0.696286	2.22803e-07	1.2468e-06
RASGRF1	-1.13169	2.08425e-07	1.17106e-06
OTUD7A	0.611521	2.11179e-07	1.1855e-06
NKX2-5	1.20531	2.32269e-07	1.29692e-06
PRSS1	1.45978	2.36339e-07	1.31686e-06
SIGLEC1	0.680491	2.1723e-07	1.21666e-06
ATP11B	0.610866	2.19638e-07	1.22944e-06
TTC23L	-0.612644	2.25567e-07	1.2619e-06
C1orf116	-0.82092	2.25666e-07	1.26209e-06
CCIN	0.707588	2.42983e-07	1.34924e-06
MYO7B	0.934952	2.31179e-07	1.29218e-06
TMEM130	0.700568	2.31454e-07	1.29335e-06
ADGRV1	-0.854031	2.32136e-07	1.29679e-06
DUSP5	0.615563	2.32292e-07	1.29692e-06
RADX	0.858755	2.52745e-07	1.39945e-06
LHB	-0.690505	2.50182e-07	1.38566e-06
TDO2	0.710049	2.4772e-07	1.37437e-06
APOBEC3A	0.844066	2.54881e-07	1.41047e-06
TNFRSF11B	0.990508	2.53055e-07	1.40077e-06
CACNG4	1.23896	2.5533e-07	1.41256e-06
BLACAT1	0.913637	2.55545e-07	1.41335e-06
GSTM2	0.713031	2.56888e-07	1.41997e-06
PCSK1	1.14933	2.66753e-07	1.47115e-06
TULP1	0.685559	2.71315e-07	1.49335e-06
PRAP1	1.12783	2.66358e-07	1.46939e-06
CYS1	1.09229	2.61925e-07	1.44699e-06
GLB1L2	-0.617712	2.63577e-07	1.45528e-06
CCDC187	-1.05148	2.69921e-07	1.48652e-06
AGR3	-1.21597	2.67905e-07	1.47667e-06
IL4	-0.626843	3.14302e-07	1.70915e-06
CCDC13	-0.695091	2.68727e-07	1.48078e-06
C3orf14	0.863419	2.7024e-07	1.48785e-06
SPATS1	-1.23515	3.6207e-07	1.94659e-06
SOSTDC1	1.23994	2.80423e-07	1.53955e-06
FBXO2	0.908233	2.76285e-07	1.51812e-06
PYY	-1.26354	2.83916e-07	1.55654e-06
COL23A1	1.0189	2.81686e-07	1.54551e-06
CFAP221	-0.90704	2.86491e-07	1.56933e-06
NBPF15	-0.720412	2.86203e-07	1.56819e-06
GGT6	-0.931002	2.90302e-07	1.58797e-06
C7orf57	-1.12625	3.00777e-07	1.64019e-06
FAM217A	-0.792363	3.45659e-07	1.86403e-06
ADAMTS16	1.03144	3.01648e-07	1.64448e-06
ST8SIA2	1.10941	3.10814e-07	1.69065e-06
DNAH5	-0.895533	3.14556e-07	1.71005e-06
GABRA3	1.45053	3.62458e-07	1.94706e-06
LRRC8E	-0.639329	3.20448e-07	1.74014e-06
NPIPB3	-0.625635	3.2359e-07	1.75671e-06
SLC22A16	1.09161	3.33342e-07	1.80361e-06
CFAP61	-0.93164	3.30017e-07	1.78761e-06
KCNS1	0.937152	3.36693e-07	1.8182e-06
LY75	-0.659629	3.30541e-07	1.78995e-06
TRPC1	0.686281	3.35311e-07	1.81224e-06
PLAAT1	0.973259	3.46669e-07	1.86896e-06
EPYC	1.0824	3.7664e-07	2.01823e-06
HTR6	1.07408	3.89247e-07	2.07891e-06
LEMD1	1.03306	3.44802e-07	1.86044e-06
CALCA	1.7295	3.98094e-07	2.12033e-06
TDRD12	0.995131	3.55473e-07	1.91429e-06
GPC4	-0.646555	3.51344e-07	1.89364e-06
PGAP4	1.04323	3.55201e-07	1.91336e-06
SKIDA1	0.844776	3.60715e-07	1.93984e-06
MUC2	-1.13621	3.67453e-07	1.97171e-06
DPF3	0.640026	3.62439e-07	1.94706e-06
NUP62CL	-0.618565	3.68634e-07	1.97751e-06
MEIS2	-0.84809	3.72026e-07	1.9946e-06
LCN2	-1.14171	3.77447e-07	2.02199e-06
TEX45	-0.659279	3.86255e-07	2.0652e-06
GASK1B	-0.685809	3.94581e-07	2.10335e-06
GPX2	-1.45054	3.98837e-07	2.12371e-06
TENM3	1.05156	4.00807e-07	2.13361e-06
GRIA2	-1.42824	4.15495e-07	2.20516e-06
LMAN1L	-1.22586	5.85482e-07	3.0359e-06
ROPN1B	-0.895374	4.40319e-07	2.32801e-06
ZNF300	1.02929	4.20781e-07	2.23139e-06
CORO6	0.783377	4.2621e-07	2.25771e-06
SLC25A48	-1.04493	4.41389e-07	2.3324e-06
C2CD6	0.94134	4.63228e-07	2.4359e-06
GPC2	0.682323	4.33715e-07	2.29435e-06
SLC35F1	0.766682	4.42238e-07	2.33567e-06
DUSP26	0.809223	4.45811e-07	2.35386e-06
MOGAT1	-0.7857	4.65613e-07	2.44621e-06
CLIC6	-1.3165	4.51779e-07	2.38278e-06
SLC16A4	0.600629	4.54404e-07	2.39402e-06
DPYSL5	1.42752	5.29685e-07	2.75924e-06
PCDH9	1.0175	4.63426e-07	2.43628e-06
CYP26B1	0.805356	4.65693e-07	2.44621e-06
TMEM238L	-0.948582	5.13363e-07	2.68284e-06
ALPP	-1.4844	4.94831e-07	2.59366e-06
GUCY2D	0.769213	5.22905e-07	2.72539e-06
PWWP3B	0.924306	5.1068e-07	2.67026e-06
SLC26A2	-0.645864	5.03137e-07	2.63365e-06
APOA1	1.16962	5.17391e-07	2.70027e-06
RSPH14	-0.753426	5.13314e-07	2.68284e-06
ST8SIA5	0.816936	5.20889e-07	2.71706e-06
KCNK12	0.773628	5.47477e-07	2.84735e-06
ROBO2	-1.01104	5.33498e-07	2.77836e-06
KLK8	1.37282	5.53615e-07	2.87696e-06
SSTR3	0.803056	5.85984e-07	3.03706e-06
XAGE2	2.17775	8.43251e-07	4.24046e-06
C19orf84	0.93516	6.05028e-07	3.12909e-06
NR1I2	0.73562	5.9197e-07	3.06645e-06
SLPI	-0.98374	5.77827e-07	2.99718e-06
SNCG	0.829399	5.93717e-07	3.07468e-06
SHOX2	0.854168	6.20262e-07	3.20192e-06
SLC2A4	0.706935	6.08244e-07	3.14375e-06
CMBL	-0.61746	6.24039e-07	3.21885e-06
ITPKA	0.662977	6.33829e-07	3.26329e-06
AHNAK2	0.828977	6.33312e-07	3.26149e-06
ZYG11A	1.02492	6.46339e-07	3.32154e-06
TUNAR	1.46473	7.16995e-07	3.6595e-06
DNAH7	-0.717283	6.51289e-07	3.34609e-06
ABCG4	0.7075	6.58614e-07	3.38283e-06
NME9	-0.806707	6.59428e-07	3.38612e-06
KLK4	-1.27983	6.96485e-07	3.56511e-06
BARX2	1.00955	6.83674e-07	3.50322e-06
SYT2	-0.885795	7.08569e-07	3.6222e-06
IRAK2	0.626549	7.12819e-07	3.6401e-06
FYB2	-0.823251	7.30017e-07	3.7201e-06
DUOXA1	-1.03833	7.40717e-07	3.76969e-06
FBLN1	-0.808861	7.48602e-07	3.80484e-06
FOXI3	1.33002	8.96419e-07	4.48002e-06
SFTPA2	-0.949778	8.05594e-07	4.07215e-06
EPHB6	0.726966	7.53691e-07	3.8297e-06
ARSH	-0.685065	7.8341e-07	3.9672e-06
ASXL3	1.11902	7.95181e-07	4.02056e-06
ADGRE1	0.681397	7.70417e-07	3.90959e-06
LRRC63	-0.757393	8.31003e-07	4.18645e-06
ADORA1	0.727759	7.71281e-07	3.91193e-06
ZNF804A	0.689207	8.22253e-07	4.14881e-06
FAM131C	0.765001	7.87434e-07	3.9845e-06
OR2B6	0.75278	8.40514e-07	4.22998e-06
PHYHIPL	-1.10364	8.16372e-07	4.12342e-06
ADRB2	-0.77153	8.17123e-07	4.12507e-06
PURG	0.728982	8.61776e-07	4.32132e-06
ID1	-0.619757	8.26192e-07	4.16545e-06
EFHB	-0.802926	8.28143e-07	4.17312e-06
FER1L6	-0.830016	8.98672e-07	4.48897e-06
SFTA2	-1.25709	8.65302e-07	4.33565e-06
TIMP3	0.782426	8.56855e-07	4.29886e-06
CA10	-1.55575	9.69564e-07	4.81341e-06
CAPN13	-1.08188	8.61167e-07	4.31939e-06
CCDC136	0.591338	8.73251e-07	4.37323e-06
INHBE	0.796586	8.82237e-07	4.41368e-06
CEACAM16	-0.858671	1.13095e-06	5.55367e-06
DUSP4	-0.696382	8.83498e-07	4.41885e-06
ANOS1	0.736366	8.92971e-07	4.46394e-06
S100A1	1.12189	8.9724e-07	4.48297e-06
CBR3	-0.588038	8.99305e-07	4.49098e-06
PPIL6	-0.685865	9.04809e-07	4.51731e-06
FAM81B	-1.26495	9.50358e-07	4.73014e-06
AL136295.1	-0.588999	1.60017e-06	7.62855e-06
CRHR2	0.642139	1.04774e-06	5.16982e-06
RBP4	1.12502	9.65159e-07	4.79402e-06
AR	-0.789738	9.49982e-07	4.72948e-06
SLC38A4	0.893679	1.01367e-06	5.01193e-06
C2orf50	-0.901982	9.92892e-07	4.92075e-06
AVPR2	0.847882	1.00299e-06	4.96792e-06
IGSF9B	0.791911	1.03478e-06	5.1085e-06
POU5F1B	-0.764534	1.00532e-06	4.97731e-06
TRIM36	-0.680428	1.00539e-06	4.97731e-06
ABCA3	0.738992	1.01214e-06	5.00688e-06
VIM	-0.586762	1.01275e-06	5.00866e-06
MYOD1	1.54122	1.44234e-06	6.93908e-06
ANXA8	-1.04472	1.18643e-06	5.79972e-06
APOE	0.669377	1.06566e-06	5.25162e-06
KRTAP2-3	1.12302	1.26513e-06	6.15659e-06
SLFN11	0.589614	1.08978e-06	5.36094e-06
KCNJ15	-0.967203	1.0953e-06	5.384e-06
DISP3	-1.0244	1.10522e-06	5.43144e-06
TMEM155	0.736212	1.26067e-06	6.13794e-06
DDX25	0.991046	1.20444e-06	5.88481e-06
KIRREL2	0.921234	1.17568e-06	5.75636e-06
AQP10	-1.08473	1.52404e-06	7.29963e-06
C8orf34	-0.801315	1.16034e-06	5.69077e-06
GNB3	0.63146	1.15835e-06	5.68248e-06
ZNF114	0.869887	1.16561e-06	5.71415e-06
C4orf47	-0.673625	1.182e-06	5.78242e-06
FZD10	-0.895244	1.22808e-06	5.99279e-06
SYT14	1.2491	1.31028e-06	6.34929e-06
BCHE	0.978461	1.33442e-06	6.45661e-06
SPATA17	-0.638064	1.24521e-06	6.0703e-06
GABRB2	0.882209	1.38927e-06	6.70866e-06
CRYAB	0.76194	1.28934e-06	6.25874e-06
WDR63	-1.05695	1.36042e-06	6.57585e-06
KIF19	-1.19677	1.40695e-06	6.78728e-06
TMEM190	-1.20918	1.44572e-06	6.95189e-06
IL11	0.708399	1.41317e-06	6.81053e-06
ANKRD2	0.834276	1.47178e-06	7.06847e-06
ST6GALNAC3	0.618067	1.43277e-06	6.89646e-06
C1orf87	-1.46379	1.63873e-06	7.80246e-06
PKHD1L1	-1.64775	1.47925e-06	7.09908e-06
KIF12	-0.929619	1.47455e-06	7.08002e-06
BTG4	-0.964621	2.01036e-06	9.43375e-06
SLC52A3	-0.611804	1.5509e-06	7.41912e-06
AL645941.2	-0.674435	1.76145e-06	8.35037e-06
C2orf73	-0.983469	1.69774e-06	8.06997e-06
TTLL7	-0.727575	1.57175e-06	7.5041e-06
BMPER	0.829806	1.64244e-06	7.81667e-06
FLG	1.00667	1.69531e-06	8.06038e-06
[truncated: 890 more rows]

## Sheet: Supplementary Table S9
Supplementary Table S9: Top 5 terms of each category after KEGG and GO analysis.
ONTOLOGY	ID	Description	GeneRatio	BgRatio	pvalue	p.adjust	qvalue	geneID	Count
KEGG	hsa04080	Neuroactive ligand-receptor interaction	91/1040	341/8076	1.94279e-12	6.10035e-10	5.2762e-10	ADCYAP1R1/ADM/ADORA1/ADRA1D/ADRA1B/ADRA2A/ADRA2B/ADRB2/AGTR1/AVPR1B/AVPR2/CALCA/CALCB/CCK/CCKBR/CHRM2/CHRM3/CHRM4/CHRNA7/CNR1/CRHR1/CRHR2/LPAR1/EDN3/FPR3/GABRA2/GABRA3/GABRA5/GABRB2/GABRB3/GABRE/GABRG3/GABRP/GALR1/GCGR/GHR/GIPR/GLP1R/GPR35/MLNR/GRIA2/GRID2/GRIK5/GRIN1/GRIN2B/GRIN2D/NR3C1/GRM2/GRM4/GRM5/HTR1E/HTR6/INSL3/KISS1/LHB/MC2R/NPY/NTS/NTSR1/OPRK1/P2RX4/P2RX5/P2RY6/PDYN/PENK/PLG/PRLR/PRSS1/…	91
KEGG	hsa04060	Cytokine-cytokine receptor interaction	55/1040	295/8076	0.00258688	0.0453601	0.039232	AMH/BMP3/BMP7/BMPR1B/CD40/CNTFR/CSF3/GHR/CXCL2/CXCL3/IFNA14/IL2/IL4/IL5RA/IL6/CXCR1/CXCR2/IL10/IL11/IL12RB2/IL17A/CXCL10/TNFRSF11B/PRLR/CCL7/CCL8/CCL15/CCL17/CCL18/CCL20/CCL22/CCL24/CXCL11/CXCL5/THPO/GDF5/TNFSF14/TNFRSF14/BMP15/GDF15/CXCL14/GDF3/TNFSF15/IL19/IL23A/IL20RA/IL17RB/IL22RA1/INHBE/IL1F10/IL33/TNFRSF13C/CXCL17/IFNE/GDF6	55
KEGG	hsa04024	cAMP signaling pathway	49/1040	216/8076	3.96809e-05	0.00155748	0.00134706	ADCY5/ADCY8/ADCY9/ADCYAP1R1/ADORA1/ADRB2/AMH/ATP1A3/FXYD2/ATP2A3/CACNA1S/CALML3/CHRM2/CNGA1/CNGA4/EDN3/GIPR/GLI1/GLI3/GLP1R/FFAR2/GRIA2/GRIN1/GRIN2B/GRIN2D/HTR1E/HTR6/LHB/MC2R/NPY/NPR1/PDE3B/PIK3CA/PIK3R1/FXYD1/PTGER3/SST/SSTR1/TNNI3/TSHR/PIK3R3/ABCC4/PLCE1/HHIP/PPP1R1B/CREB3L1/CALML4/GRIN3B/CREB3L4	49
KEGG	hsa04020	Calcium signaling pathway	39/1040	201/8076	0.00519242	0.0708879	0.061311	ADCY8/ADCY9/ADRA1D/ADRA1B/ADRB2/AGTR1/ATP2A3/AVPR1B/CACNA1A/CACNA1B/CACNA1S/CALML3/CCKBR/CHRM2/CHRM3/CHRNA7/GRIN1/GRIN2D/GRM5/HRC/HTR6/ITPKA/NOS1/NTSR1/P2RX4/P2RX5/PLCB4/PRKCG/PTGER3/RYR1/SLC8A1/TACR3/GNA14/PLCE1/MCOLN3/PLCZ1/MYLK3/CALML4/PLCD3	39
KEGG	hsa04724	Glutamatergic synapse	31/1040	114/8076	2.95111e-05	0.00149047	0.00128911	ADCY5/ADCY8/ADCY9/CACNA1A/GLS/GNB3/GNG4/GRIA2/GRIK5/GRIN1/GRIN2B/GRIN2D/GRM2/GRM4/GRM5/KCNJ3/PLA2G4A/PLCB4/PRKCG/SLC1A1/SLC1A2/SLC1A3/TRPC1/HOMER2/GNB5/SLC38A3/SHANK2/SLC17A7/SLC38A1/GRIN3B/PLA2G4E	31
MF	GO:0022803	passive transmembrane transporter activity	137/2413	457/17697	3.06021e-20	3.23159e-17	2.77352e-17	AQP2/AQP3/AQP5/AQP6/AQP7/CACNA1A/CACNA1B/CACNA1S/CACNA2D1/CHRNA7/CLCN4/CLCNKB/CNGA1/CNGA4/CNR1/FKBP1B/GABRA2/GABRA3/GABRA5/GABRB2/GABRB3/GABRE/GABRG3/GABRP/GJA8/GJB1/GJB2/GJB3/GRIA2/GRID2/GRIK5/GRIN1/GRIN2B/GRIN2D/HTR3A/KCND1/KCND3/KCNE1/KCNF1/KCNG1/KCNH2/KCNJ3/KCNJ4/KCNJ12/KCNJ13/KCNJ15/KCNJ16/KCNK2/KCNK3/KCNN4/KCNQ2/KCNQ3/KCNS1/P2RX4/P2RX5/FXYD1/FXYD3/RYR1/SCN1A/SCN2A/SCN2B/SCN4A/SCN5A/SCN8A/SC…	137
MF	GO:0015267	channel activity	136/2413	456/17697	6.97513e-20	3.68287e-17	3.16084e-17	AQP2/AQP3/AQP5/AQP6/AQP7/CACNA1A/CACNA1B/CACNA1S/CACNA2D1/CHRNA7/CLCN4/CLCNKB/CNGA1/CNGA4/CNR1/FKBP1B/GABRA2/GABRA3/GABRA5/GABRB2/GABRB3/GABRE/GABRG3/GABRP/GJA8/GJB1/GJB2/GJB3/GRIA2/GRID2/GRIK5/GRIN1/GRIN2B/GRIN2D/HTR3A/KCND1/KCND3/KCNE1/KCNF1/KCNG1/KCNH2/KCNJ3/KCNJ4/KCNJ12/KCNJ13/KCNJ15/KCNJ16/KCNK2/KCNK3/KCNN4/KCNQ2/KCNQ3/KCNS1/P2RX4/P2RX5/FXYD1/FXYD3/RYR1/SCN1A/SCN2A/SCN2B/SCN4A/SCN5A/SCN8A/SC…	136
MF	GO:0022838	substrate-specific channel activity	129/2413	428/17697	2.42435e-19	8.53372e-17	7.3241e-17	AQP2/AQP3/AQP5/AQP6/AQP7/CACNA1A/CACNA1B/CACNA1S/CACNA2D1/CHRNA7/CLCN4/CLCNKB/CNGA1/CNGA4/CNR1/FKBP1B/GABRA2/GABRA3/GABRA5/GABRB2/GABRB3/GABRE/GABRG3/GABRP/GRIA2/GRID2/GRIK5/GRIN1/GRIN2B/GRIN2D/HTR3A/KCND1/KCND3/KCNE1/KCNF1/KCNG1/KCNH2/KCNJ3/KCNJ4/KCNJ12/KCNJ13/KCNJ15/KCNJ16/KCNK2/KCNK3/KCNN4/KCNQ2/KCNQ3/KCNS1/P2RX4/P2RX5/FXYD1/FXYD3/RYR1/SCN1A/SCN2A/SCN2B/SCN4A/SCN5A/SCN8A/SCN9A/SCNN1A/SCNN1B/SC…	129
MF	GO:0005216	ion channel activity	122/2413	416/17697	2.53979e-17	4.47002e-15	3.83641e-15	CACNA1A/CACNA1B/CACNA1S/CACNA2D1/CHRNA7/CLCN4/CLCNKB/CNGA1/CNGA4/CNR1/FKBP1B/GABRA2/GABRA3/GABRA5/GABRB2/GABRB3/GABRE/GABRG3/GABRP/GRIA2/GRID2/GRIK5/GRIN1/GRIN2B/GRIN2D/HTR3A/KCND1/KCND3/KCNE1/KCNF1/KCNG1/KCNH2/KCNJ3/KCNJ4/KCNJ12/KCNJ13/KCNJ15/KCNJ16/KCNK2/KCNK3/KCNN4/KCNQ2/KCNQ3/KCNS1/P2RX4/P2RX5/FXYD1/FXYD3/RYR1/SCN1A/SCN2A/SCN2B/SCN4A/SCN5A/SCN8A/SCN9A/SCNN1A/SCNN1B/SCNN1G/SNAP25/TRPC1/CACNA2D…	122
MF	GO:0046873	metal ion transmembrane transporter activity	118/2413	438/17697	7.22804e-14	1.0904e-11	9.35841e-12	ATP1A3/FXYD2/ATP2A3/ATP4B/CACNA1A/CACNA1B/CACNA1S/CACNA2D1/CHRNA7/CNR1/FKBP1B/GRIK5/GRIN1/GRIN2B/GRIN2D/KCND1/KCND3/KCNE1/KCNF1/KCNG1/KCNH2/KCNJ3/KCNJ4/KCNJ12/KCNJ13/KCNJ15/KCNJ16/KCNK2/KCNK3/KCNN4/KCNQ2/KCNQ3/KCNS1/SLC11A2/P2RX4/RYR1/SCN1A/SCN2A/SCN2B/SCN4A/SCN5A/SCN8A/SCN9A/SCNN1A/SCNN1B/SCNN1G/SLC1A1/SLC1A2/SLC1A3/SLC5A1/SLC5A3/SLC6A2/SLC6A11/SLC6A12/SLC6A13/SLC8A1/SNAP25/TRPC1/SLC30A3/ABCB11/…	118
BP	GO:0034765	regulation of ion transmembrane transport	119/2420	483/18670	1.32226e-12	1.95595e-09	1.73982e-09	ADRA2A/ADRB2/FXYD2/CACNA1A/CACNA1B/CACNA1S/CACNA2D1/CLCNKB/CRHBP/CRHR1/DLG2/EDN3/EPHB2/FGF12/FGF14/FKBP1B/FYN/GPER1/GPR35/GRIA2/GRIN1/GRIN2B/GRM5/GSTM2/HRC/HTR3A/CXCL10/KCND1/KCND3/KCNE1/KCNF1/KCNG1/KCNH2/KCNJ3/KCNJ4/KCNJ12/KCNJ13/KCNJ15/KCNJ16/KCNQ2/KCNQ3/KCNS1/NEFL/NOS1/NTSR1/OPRK1/P2RY6/FXYD1/FXYD3/PRNP/RELN/PTPN3/RASGRF1/RRAD/S100A1/SCN1A/SCN2A/SCN2B/SCN4A/SCN5A/SCN8A/SCN9A/CXCL11/SLC8A1/SLN/…	119
BP	GO:0007389	pattern specification process	111/2420	446/18670	3.84072e-12	3.24651e-09	2.88776e-09	AR/BMP7/BMPR1B/NKX2-5/DNAH5/EFNB1/EMX1/EN1/FOXJ1/GATA4/GPC3/GLI1/GLI3/HHEX/FOXA1/FOXA2/HOXA2/HOXA3/HOXA4/HOXA5/HOXA7/HOXA11/HOXB1/HOXB5/HOXB9/HOXC11/HOXD4/HOXD8/HOXD13/IHH/LFNG/LHX1/LRP2/MEOX1/MSX1/MSX2/NKX6-1/NTF4/PAX2/PBX2/PBX3/PCDH8/PCSK5/PLXNA2/RELN/ROBO2/SHH/SMARCD3/AURKA/HNF1B/TCF15/TDGF1/WNT3/WNT6/WNT7A/WT1/LHX3/DNAH11/TBX18/NOG/GDF3/LEFTY1/DLL3/NRG3/ARC/COBL/SATB2/GPR161/HEY1/HEY2/LRRC6/S…	111
BP	GO:0007409	axonogenesis	108/2420	468/18670	8.9536e-10	4.41487e-07	3.92702e-07	APBB1/APOE/ADGRB1/BMP7/BMPR1B/CCK/CDH2/CHN1/CRABP2/CTNNA2/DAB1/DCC/DLX5/EFNA2/EFNB1/EFNB2/EFNB3/CELSR3/EPHA7/EPHB1/EPHB2/EPHB6/FYN/GAP43/GFRA1/GFRA3/GLI3/GRB7/GRIN1/HOXA2/ANOS1/KIF5A/KIF5C/L1CAM/LHX1/LMX1A/MAG/MT3/NCAM1/NEFH/NEFL/NKX6-1/NRTN/OMG/PAK3/PAX2/PIK3CA/PIK3R1/PLXNA2/PLXNB3/RELN/RAP1GAP/ROBO2/SHH/SHOX2/SLIT1/CDKL5/STXBP1/UCHL1/WNT3/WNT7A/LHX3/RND2/PLA2G10/IRS2/DCLK1/NOG/RPS6KA5/B4GALT6/N…	108
BP	GO:0023061	signal release	103/2420	462/18670	1.52373e-08	5.63495e-06	5.01228e-06	ADCY5/ADCY8/ADM/ADORA1/ADRA2A/ADRA2B/AGTR1/ANXA1/CACNA1A/CACNA1B/CASR/CHGA/CHRM2/CNR1/CPE/CRHBP/CRHR1/EDN3/FKBP1B/GAD1/GALR1/GCK/GIPR/GLP1R/GPLD1/GPR27/GPER1/FFAR2/GRIK5/GRM4/HFE/FOXA2/ICA1/IL6/IL11/KISS1/MYB/NKX6-1/OPRK1/PFKFB2/PRKCG/RBP4/REN/SCG5/SLC16A1/SNAP25/SNCA/SNCG/SOX11/SREBF1/STXBP1/SYN1/SYT1/HNF1A/HNF1B/TFAP2B/UCN/VGF/WNT7A/NR0B2/PPFIA2/PPFIA3/KMO/IRS2/BAIAP3/CACNA2D2/OTOF/RIMS3/SV2A/N…	103
BP	GO:0048871	multicellular organismal homeostasis	99/2420	485/18670	2.24382e-06	0.000225029	0.000200162	SERPINA3/ACADL/ACHE/ADCY5/ADCY8/ADCY9/ADORA1/ADRB2/AKR1B1/AQP2/AQP3/AVPR2/CALCA/CNR1/COL2A1/CST4/CYP4A11/FLG/GATM/GCNT2/SFN/GPR3/HFE/HSPB1/ID1/IHH/IL4/IL6/ITGB3/LCN2/LTF/MFAP2/MUC2/MUC6/NOVA1/SLC11A2/NTSR1/TNFRSF11B/P2RX4/PIGR/PIK3CA/PIP/PRKAR2B/MAP2K6/PRLR/PTGER3/RBP4/RP1/SCNN1A/SCNN1B/SCNN1G/SLC22A5/SLN/TFAP2B/TFF1/TFF3/TSHR/TUB/TULP1/UCP2/CUBN/CLDN1/HOMER2/ZNF516/NMU/PPARGC1A/GADD45G/ABCA12/SN…	99
CC	GO:0098793	presynapse	112/2612	491/19717	3.25589e-09	1.59789e-07	1.32608e-07	ADCY8/ADORA1/APBB1/KIF1A/CACNA1B/CALB1/CALB2/CASR/CCK/CDH2/CEL/CHRM2/CHRM3/CNR1/CRHBP/CRHR2/CTNNA2/DDC/DNM1/EFNB2/EFNB3/EPHB2/GPC4/GABRA2/GABRA5/GAD1/GPER1/GRIK5/GRIN1/GRM2/GRM4/HTR3A/ICA1/KCNJ3/KCNK2/MT3/NEFL/NOS1/NTF3/NTF4/NTS/NTSR1/OPRK1/P2RX4/PCDH8/PDYN/PENK/PNOC/PRKCG/SCN2A/SLC1A2/SLC2A4/SLC6A2/SLC6A11/SNAP25/SNCB/SNCA/STXBP1/SYN1/SYT1/TULP1/UCN/WNT7A/RNF112/SLC30A3/PPFIA2/PPFIA3/BSN/BAIAP3/…	112
CC	GO:0043025	neuronal cell body	110/2612	497/19717	2.54964e-08	9.56864e-07	7.94097e-07	ADA/ADCY8/ADORA1/ANG/APBB1/APOE/ASS1/ASTN1/ATP1A3/KIF1A/BMPR1B/CACNA1A/CACNA1B/CALB1/CASR/CCK/CD22/CHRM2/CPE/CRHBP/CRHR1/CRYAB/CTSV/DAB1/BRINP1/DDC/NQO1/LPAR1/EEF1A2/EFNA2/EPHA7/EPHB2/GABRA5/GRIK5/HTR3A/KCND1/KCND3/KCNK2/KCNN4/KIF5A/KIF5C/KISS1/L1CAM/NPTX2/NTSR1/OPRK1/P2RX4/PDYN/PENK/SERPINI1/PNOC/PMM1/PRKAR2B/PVALB/S100A5/SCN1A/SLC1A3/SLC6A2/SNCA/SNCG/SST/STAR/AURKA/TACR3/TIMP2/UCHL1/UCN/LRP8/AD…	110
CC	GO:0044441	ciliary part	106/2612	462/19717	6.16016e-09	2.58731e-07	2.1472e-07	CNGA1/CNGA4/DEFB1/DNAH5/DNAH9/GLI1/GLI3/GUCY2F/GUCY2D/KIF3C/KIF5A/KIF5C/MLF1/PDE6G/PDE6B/PRKAR2B/PTGS1/GRK1/RP1/SCNN1A/SSTR3/CDKL5/TACR3/TULP1/UMOD/DNALI1/DNAH11/DHRS3/SPAG6/TUBB4A/SPACA9/DZIP1/SHANK2/TBC1D30/GPR161/SPEF1/MYRIP/DNAH1/CFAP61/DNAI1/ATP8A2/SPA17/TSPEAR/CFAP46/CCDC40/DNAH3/CCDC88A/DNAH7/LYZL6/HHIP/DNAI2/TMEM237/PCDH15/SPAG16/TMEM231/IQCA1/WDR78/AGBL2/CFAP69/GPR157/BBOF1/CFAP43/DRC3/D…	106
CC	GO:0097060	synaptic membrane	104/2612	432/19717	5.28449e-10	3.065e-08	2.54364e-08	ADCY8/ADORA1/ANXA1/APBB1/ADGRB1/CALB2/CDH2/CHRM2/CHRM3/CHRM4/CHRNA7/CNR1/CPE/CRYAB/CTNNA2/DCC/DLG2/DNM1/EFNB2/EFNB3/EPHA7/EPHB2/GPC4/GABRA2/GABRA3/GABRA5/GABRB2/GABRB3/GABRE/GABRG3/GABRP/GPER1/GRIA2/GRID2/GRIK5/GRIN1/GRIN2B/GRIN2D/GRM2/GRM4/GRM5/HTR3A/KCND3/KCNJ3/KCNJ4/MPP2/OPRK1/PALM/PCDH8/PRKCG/SCN2A/SLC1A2/SLC6A2/SLC6A11/SLC8A1/SNAP25/STXBP1/SYT1/RNF112/RGS9/NEURL1/HOMER2/RIMS3/NTNG1/SLITRK3/C…	104
CC	GO:0045177	apical part of cell	101/2612	384/19717	4.12427e-12	8.39958e-10	6.97077e-10	ADCY8/ADRB2/ANXA1/AQP2/AQP5/AQP6/CEACAM1/BST2/CASR/CDH2/CEACAM5/CEACAM7/CNTFR/CRHR1/CTSV/CYP4A11/DAB1/DPEP1/SLC26A2/HFE/IGFBP2/KCNE1/KCNK2/KISS1/LRP2/MAL/MYO7B/CEACAM6/SLC11A2/SLC22A18/P2RY6/ENPP3/SLC26A4/ATP8B1/PFKM/FXYD1/PRKCI/PTPRH/REN/SCNN1A/SCNN1B/SCNN1G/SLC1A1/SLC5A1/SLC22A4/SLC22A5/STXBP2/TDGF1/UPK1B/UMOD/UPK2/CUBN/SLC14A2/SORBS2/ABCB11/CLDN1/SLC9A3R2/HOMER2/SLC23A1/ADGRG2/CIB1/PDPN/CHL1/U…	101
